# Supplementary material for: Bis[μ2-1,2-bis­(imidazol-1-ylmeth­yl)benzene-κ2 N 3:N 3′]bis­[dichloridozinc(II)]
Source: Acta Crystallogr Sect E Struct Rep Online. 2009 Jul 22;65(Pt 8):m970. doi: 10.1107/S1600536809027044 (PMC2977457; doi:10.1107/S1600536809027044)
Supplement: Supplementary file 1 [file e-65-0m970-sup1.cif]

##############################################################################
###                                                                        ###
###        Electronic paper (Acta Crystallographica Section E)             ###
###                                                                        ###
##############################################################################
#                                                                            #
# This CIF contains the data in a paper accepted for publication in Acta     #
# Crystallographica Section E. It conforms to the requirements of Notes      #
# for Authors for Section E, and has been peer reviewed under the auspices   #
# of the IUCr Commission on Journals.                                        #
#                                                                            #
# Full details of the Crystallographic Information File format               #
# are given in the paper "The Crystallographic Information File (CIF):       #
# a New Standard Archive File for Crystallography" by S. R. Hall, F. H.      #
# Allen and I. D. Brown [Acta Cryst. (1991), A47, 655-685].                  #
#                                                                            #
# The current version of the core CIF dictionary is obtainable from          #
# ftp://ftp.iucr.org/pub/cif_core.dic. The current version number is 2.4.    #
#                                                                            #
# Software is freely available for graphical display of the structure(s) in  #
# this CIF.  For information consult the CIF home page http://www.iucr.org/  #
# cif/home.html                                                              #
#                                                                            #
# This file may be used for bona fide research purposes within the           #
# scientific community so long as proper attribution is given to the journal # 
# article from which it was obtained.                                        #
#                                                                            #
##############################################################################
                                             
data_I
_audit_creation_method     SHELXL-97
_chemical_name_systematic
;
Bis[\m~2~-1,2-bis(imidazol-1-ylmethyl)benzene-
\k^2^<i>N</i>^3^:<i>N</i>^3'^)]bis[dichloridozinc(II)]
;
_chemical_name_common     ?
_chemical_formula_moiety     'C28 H28 Cl4 N8 Zn2'
_chemical_formula_sum     'C28 H28 Cl4 N8 Zn2'
_chemical_formula_iupac     '[Zn2 Cl4 (C14 H14 N4)2]'
_chemical_formula_weight     749.12
_chemical_melting_point     ?
_symmetry_cell_setting     triclinic
_symmetry_space_group_name_H-M     'P -1'
_symmetry_space_group_name_Hall     '-P 1'
loop_
    _symmetry_equiv_pos_as_xyz
    'x, y, z'
    '-x, -y, -z'
_cell_length_a     8.5502(12)
_cell_length_b     8.7267(13)
_cell_length_c     11.5726(17)
_cell_angle_alpha     102.824(2)
_cell_angle_beta     105.720(2)
_cell_angle_gamma     91.763(2)
_cell_volume     806.6(2)
_cell_formula_units_Z     1
_cell_measurement_reflns_used     3130
_cell_measurement_theta_min     1.88
_cell_measurement_theta_max     26.00
_cell_measurement_temperature     291(2)
_exptl_crystal_description     block
_exptl_crystal_colour     white
_exptl_crystal_size_max     0.20
_exptl_crystal_size_mid     0.15
_exptl_crystal_size_min     0.12
_exptl_crystal_density_diffrn     1.542
_exptl_crystal_density_meas     ?
_exptl_crystal_density_method     'not measured'
_exptl_crystal_F_000     380
_exptl_absorpt_coefficient_mu     1.851
_exptl_absorpt_correction_type     'multi-scan'
_exptl_absorpt_process_details     '(SADABS; Bruker, 2000)'
_exptl_absorpt_correction_T_min     0.7085
_exptl_absorpt_correction_T_max     0.8085
_exptl_special_details
;
;
_diffrn_ambient_temperature     291(2)
_diffrn_radiation_type     MoK\a
_diffrn_radiation_wavelength     0.71073
_diffrn_radiation_source     'fine-focus sealed tube'
_diffrn_radiation_monochromator     graphite
_diffrn_measurement_device_type     'Bruker SMART APEX CCD'
_diffrn_measurement_method     '\f and \w'
_diffrn_detector_area_resol_mean     ?
_diffrn_reflns_number     6327
_diffrn_reflns_av_R_equivalents     0.0188
_diffrn_reflns_av_sigmaI/netI     0.0292
_diffrn_reflns_theta_min     1.88
_diffrn_reflns_theta_max     26.00
_diffrn_reflns_theta_full     26.00
_diffrn_measured_fraction_theta_max     0.987
_diffrn_measured_fraction_theta_full     0.987
_diffrn_reflns_limit_h_min     -10
_diffrn_reflns_limit_h_max     10
_diffrn_reflns_limit_k_min     -10
_diffrn_reflns_limit_k_max     10
_diffrn_reflns_limit_l_min     -13
_diffrn_reflns_limit_l_max     14
_diffrn_standards_number     ?
_diffrn_standards_interval_count     ?
_diffrn_standards_interval_time     ?
_diffrn_standards_decay_%     ?
_refine_special_details
;
Refinement of <i>F</i>^2^ against ALL reflections. The weighted <i>R</i>-factor
<i>wR</i> and goodness of fit <i>S</i> are based on <i>F</i>^2^, conventional
<i>R</i>-factors <i>R</i> are based on <i>F</i>, with <i>F</i> set to zero for
negative <i>F</i>^2^. The threshold expression of <i>F</i>^2^ >
\s(<i>F</i>^2^) is used only for calculating <i>R</i>-factors(gt) <i>etc</i>.
and is not relevant to the choice of reflections for refinement.
<i>R</i>-factors based on <i>F</i>^2^ are statistically about twice as large
as those based on <i>F</i>, and <i>R</i>- factors based on ALL data will be
even larger.
;
_reflns_number_total     3130
_reflns_number_gt     2912
_reflns_threshold_expression     I>2\s(I)
_refine_ls_structure_factor_coef     Fsqd
_refine_ls_matrix_type     full
_refine_ls_R_factor_all     0.0377
_refine_ls_R_factor_gt     0.0346
_refine_ls_wR_factor_gt     0.0819
_refine_ls_wR_factor_ref     0.0836
_refine_ls_goodness_of_fit_ref     1.089
_refine_ls_restrained_S_all     1.089
_refine_ls_number_reflns     3130
_refine_ls_number_parameters     190
_refine_ls_number_restraints     0
_refine_ls_hydrogen_treatment     constr
_refine_ls_weighting_scheme     calc
_refine_ls_weighting_details
         'calc w=1/[\s^2^(Fo^2^)+(0.0401P)^2^+0.3649P] where P=(Fo^2^+2Fc^2^)/3'
_atom_sites_solution_hydrogens     geom
_atom_sites_solution_primary     direct
_atom_sites_solution_secondary     difmap
_refine_ls_shift/su_max     0.001
_refine_ls_shift/su_mean     0.001
_refine_diff_density_max     0.419
_refine_diff_density_min     -0.266
_refine_ls_extinction_method     none
_refine_ls_extinction_coef     ?
loop_
    _atom_type_symbol
    _atom_type_description
    _atom_type_scat_dispersion_real
    _atom_type_scat_dispersion_imag
    _atom_type_scat_source
    'C' 'C' 0.0033 0.0016
                         'International Tables Vol C Tables 4.2.6.8 and 6.1.1.4'
    'H' 'H' 0.0000 0.0000
                         'International Tables Vol C Tables 4.2.6.8 and 6.1.1.4'
    'N' 'N' 0.0061 0.0033
                         'International Tables Vol C Tables 4.2.6.8 and 6.1.1.4'
    'Cl' 'Cl' 0.1484 0.1585
                         'International Tables Vol C Tables 4.2.6.8 and 6.1.1.4'
    'Zn' 'Zn' 0.2839 1.4301
                         'International Tables Vol C Tables 4.2.6.8 and 6.1.1.4'
_computing_data_collection     'APEX2 (Bruker, 2005)'
_computing_cell_refinement     'SAINT (Bruker, 2005)'
_computing_data_reduction     'SAINT (Bruker, 2005)'
_computing_structure_solution     'SHELXS97 (Sheldrick, 2008)'
_computing_structure_refinement     'SHELXL97 (Sheldrick, 2008)'
_computing_molecular_graphics     'SHELXTL (Sheldrick, 2008)'
_computing_publication_material     'SHELXTL (Sheldrick, 2008)'
loop_
    _atom_site_type_symbol
    _atom_site_label
    _atom_site_fract_x
    _atom_site_fract_y
    _atom_site_fract_z
    _atom_site_U_iso_or_equiv
    _atom_site_adp_type
    _atom_site_calc_flag
    _atom_site_refinement_flags
    _atom_site_occupancy
    _atom_site_disorder_assembly
    _atom_site_disorder_group
    Zn Zn1 0.77170(3) 0.60926(3) 0.29452(3) 0.03231(11) Uani d . 1 . .
    Cl Cl1 0.67332(9) 0.68391(9) 0.11848(6) 0.04696(19) Uani d . 1 . .
    Cl Cl2 1.02202(9) 0.52603(9) 0.32757(7) 0.04806(19) Uani d . 1 . .
    N N1 0.6030(3) 0.4485(3) 0.2991(2) 0.0369(5) Uani d . 1 . .
    N N2 0.2055(3) 0.2012(2) 0.56368(19) 0.0345(5) Uani d . 1 . .
    N N3 0.3737(3) 0.2956(2) 0.2378(2) 0.0348(5) Uani d . 1 . .
    N N4 0.1141(3) 0.0502(3) 0.37642(19) 0.0355(5) Uani d . 1 . .
    C C1 0.1171(3) -0.0585(3) 0.1590(2) 0.0354(6) Uani d . 1 . .
    C C2 0.2061(3) 0.0452(3) 0.1196(2) 0.0340(6) Uani d . 1 . .
    C C3 0.1073(3) 0.1879(3) 0.4517(2) 0.0360(6) Uani d . 1 . .
    H H3 0.0415 0.2650 0.4282 0.043 Uiso calc R 1 . .
    C C4 0.2099(3) 0.2226(3) 0.1610(3) 0.0397(6) Uani d . 1 . .
    H H4A 0.1774 0.2663 0.0890 0.048 Uiso calc R 1 . .
    H H4B 0.1321 0.2479 0.2081 0.048 Uiso calc R 1 . .
    C C5 0.4628(3) 0.4045(3) 0.2123(2) 0.0372(6) Uani d . 1 . .
    H H5 0.4303 0.4445 0.1423 0.045 Uiso calc R 1 . .
    C C6 0.0157(3) -0.0051(4) 0.2462(2) 0.0444(7) Uani d . 1 . .
    H H6A -0.0454 0.0798 0.2214 0.053 Uiso calc R 1 . .
    H H6B -0.0623 -0.0921 0.2393 0.053 Uiso calc R 1 . .
    C C7 0.2892(3) -0.0154(4) 0.0350(3) 0.0430(7) Uani d . 1 . .
    H H7 0.3476 0.0535 0.0076 0.052 Uiso calc R 1 . .
    C C8 0.1177(4) -0.2205(3) 0.1138(3) 0.0466(7) Uani d . 1 . .
    H H8 0.0601 -0.2909 0.1407 0.056 Uiso calc R 1 . .
    C C9 0.4618(4) 0.2681(4) 0.3476(3) 0.0526(8) Uani d . 1 . .
    H H9 0.4305 0.1979 0.3888 0.063 Uiso calc R 1 . .
    C C10 0.2212(4) -0.0315(3) 0.4443(3) 0.0493(7) Uani d . 1 . .
    H H10 0.2497 -0.1322 0.4167 0.059 Uiso calc R 1 . .
    C C11 0.2777(4) 0.0627(3) 0.5594(3) 0.0465(7) Uani d . 1 . .
    H H11 0.3536 0.0377 0.6253 0.056 Uiso calc R 1 . .
    C C12 0.2873(4) -0.1759(4) -0.0095(3) 0.0529(8) Uani d . 1 . .
    H H12 0.3440 -0.2143 -0.0663 0.063 Uiso calc R 1 . .
    C C13 0.2020(4) -0.2781(4) 0.0301(3) 0.0536(8) Uani d . 1 . .
    H H13 0.2008 -0.3864 0.0006 0.064 Uiso calc R 1 . .
    C C14 0.6028(4) 0.3625(4) 0.3844(3) 0.0503(8) Uani d . 1 . .
    H H14 0.6865 0.3682 0.4564 0.060 Uiso calc R 1 . .
loop_
    _atom_site_aniso_label
    _atom_site_aniso_U_11
    _atom_site_aniso_U_22
    _atom_site_aniso_U_33
    _atom_site_aniso_U_12
    _atom_site_aniso_U_13
    _atom_site_aniso_U_23
    Zn1 0.03700(18) 0.02838(17) 0.02722(17) -0.00505(12) 0.00577(12) 0.00311(12)
    Cl1 0.0514(4) 0.0511(4) 0.0332(4) -0.0078(3) 0.0000(3) 0.0161(3)
    Cl2 0.0478(4) 0.0450(4) 0.0513(4) 0.0128(3) 0.0123(3) 0.0126(3)
    N1 0.0403(12) 0.0338(12) 0.0311(11) -0.0096(9) 0.0042(9) 0.0056(9)
    N2 0.0405(12) 0.0316(11) 0.0282(11) 0.0006(9) 0.0081(9) 0.0028(9)
    N3 0.0337(11) 0.0323(11) 0.0355(12) -0.0045(9) 0.0059(9) 0.0078(9)
    N4 0.0420(12) 0.0327(12) 0.0289(11) -0.0066(9) 0.0111(9) 0.0012(9)
    C1 0.0353(13) 0.0378(14) 0.0267(12) -0.0059(11) 0.0060(11) -0.0004(10)
    C2 0.0315(12) 0.0367(14) 0.0289(13) 0.0000(11) 0.0036(10) 0.0044(11)
    C3 0.0409(14) 0.0315(13) 0.0331(14) 0.0015(11) 0.0096(11) 0.0041(11)
    C4 0.0315(13) 0.0351(14) 0.0472(16) -0.0006(11) 0.0063(12) 0.0057(12)
    C5 0.0425(15) 0.0348(14) 0.0312(14) -0.0041(11) 0.0059(11) 0.0079(11)
    C6 0.0414(15) 0.0506(17) 0.0320(14) -0.0166(13) 0.0093(12) -0.0048(12)
    C7 0.0387(14) 0.0509(17) 0.0423(16) 0.0027(13) 0.0159(12) 0.0119(13)
    C8 0.0583(18) 0.0347(15) 0.0396(16) -0.0110(13) 0.0089(14) 0.0028(12)
    C9 0.0502(17) 0.0552(19) 0.0521(18) -0.0132(14) 0.0030(14) 0.0290(15)
    C10 0.072(2) 0.0315(15) 0.0442(17) 0.0105(14) 0.0202(15) 0.0037(12)
    C11 0.0595(18) 0.0429(16) 0.0372(15) 0.0118(14) 0.0102(14) 0.0133(13)
    C12 0.0480(17) 0.061(2) 0.0457(18) 0.0137(15) 0.0163(14) 0.0000(15)
    C13 0.065(2) 0.0349(16) 0.0481(18) 0.0098(14) 0.0053(15) -0.0028(13)
    C14 0.0486(17) 0.0542(19) 0.0399(16) -0.0125(14) -0.0049(13) 0.0187(14)
_geom_special_details
;
All e.s.d.'s (except the e.s.d. in the dihedral angle between two l.s. planes)
are estimated using the full covariance matrix. The cell e.s.d.'s are taken
into account individually in the estimation of e.s.d.'s in distances, angles
and torsion angles; correlations between e.s.d.'s in cell parameters are only
used when they are defined by crystal symmetry. An approximate (isotropic)
treatment of cell e.s.d.'s is used for estimating e.s.d.'s involving l.s.
planes.
;
loop_
    _geom_bond_atom_site_label_1
    _geom_bond_atom_site_label_2
    _geom_bond_site_symmetry_2
    _geom_bond_distance
    _geom_bond_publ_flag
    Zn1 N1 . 2.000(2) yes
    Zn1 N2 2_666 2.017(2) yes
    Zn1 Cl1 . 2.2309(8) yes
    Zn1 Cl2 . 2.2428(8) yes
    N1 C5 . 1.320(3) ?
    N1 C14 . 1.366(4) ?
    N2 C3 . 1.317(3) ?
    N2 C11 . 1.371(4) ?
    N2 Zn1 2_666 2.017(2) ?
    N3 C5 . 1.330(3) ?
    N3 C9 . 1.366(4) ?
    N3 C4 . 1.475(3) ?
    N4 C3 . 1.332(3) ?
    N4 C10 . 1.365(4) ?
    N4 C6 . 1.476(3) ?
    C1 C2 . 1.392(4) ?
    C1 C8 . 1.395(4) ?
    C1 C6 . 1.509(4) ?
    C2 C7 . 1.383(4) ?
    C2 C4 . 1.512(4) ?
    C3 H3 . 0.9300 ?
    C4 H4A . 0.9700 ?
    C4 H4B . 0.9700 ?
    C5 H5 . 0.9300 ?
    C6 H6A . 0.9700 ?
    C6 H6B . 0.9700 ?
    C7 C12 . 1.379(4) ?
    C7 H7 . 0.9300 ?
    C8 C13 . 1.377(5) ?
    C8 H8 . 0.9300 ?
    C9 C14 . 1.348(4) ?
    C9 H9 . 0.9300 ?
    C10 C11 . 1.350(4) ?
    C10 H10 . 0.9300 ?
    C11 H11 . 0.9300 ?
    C12 C13 . 1.363(5) ?
    C12 H12 . 0.9300 ?
    C13 H13 . 0.9300 ?
    C14 H14 . 0.9300 ?
loop_
    _geom_angle_atom_site_label_1
    _geom_angle_atom_site_label_2
    _geom_angle_atom_site_label_3
    _geom_angle_site_symmetry_1
    _geom_angle_site_symmetry_3
    _geom_angle
    _geom_angle_publ_flag
    N1 Zn1 N2 . 2_666 108.85(9) yes
    N1 Zn1 Cl1 . . 106.18(7) ?
    N2 Zn1 Cl1 2_666 . 108.10(7) ?
    N1 Zn1 Cl2 . . 112.82(7) ?
    N2 Zn1 Cl2 2_666 . 104.18(7) ?
    Cl1 Zn1 Cl2 . . 116.46(3) yes
    C5 N1 C14 . . 105.8(2) ?
    C5 N1 Zn1 . . 123.62(18) ?
    C14 N1 Zn1 . . 130.57(18) ?
    C3 N2 C11 . . 105.6(2) ?
    C3 N2 Zn1 . 2_666 123.80(18) ?
    C11 N2 Zn1 . 2_666 130.53(19) ?
    C5 N3 C9 . . 107.0(2) ?
    C5 N3 C4 . . 125.4(2) ?
    C9 N3 C4 . . 127.6(2) ?
    C3 N4 C10 . . 107.1(2) ?
    C3 N4 C6 . . 125.6(2) ?
    C10 N4 C6 . . 127.2(2) ?
    C2 C1 C8 . . 118.8(2) ?
    C2 C1 C6 . . 123.4(2) ?
    C8 C1 C6 . . 117.8(3) ?
    C7 C2 C1 . . 119.0(2) ?
    C7 C2 C4 . . 118.3(2) ?
    C1 C2 C4 . . 122.7(2) ?
    N2 C3 N4 . . 111.5(2) ?
    N2 C3 H3 . . 124.3 ?
    N4 C3 H3 . . 124.3 ?
    N3 C4 C2 . . 111.8(2) ?
    N3 C4 H4A . . 109.3 ?
    C2 C4 H4A . . 109.3 ?
    N3 C4 H4B . . 109.3 ?
    C2 C4 H4B . . 109.3 ?
    H4A C4 H4B . . 107.9 ?
    N1 C5 N3 . . 111.4(2) ?
    N1 C5 H5 . . 124.3 ?
    N3 C5 H5 . . 124.3 ?
    N4 C6 C1 . . 113.2(2) ?
    N4 C6 H6A . . 108.9 ?
    C1 C6 H6A . . 108.9 ?
    N4 C6 H6B . . 108.9 ?
    C1 C6 H6B . . 108.9 ?
    H6A C6 H6B . . 107.7 ?
    C12 C7 C2 . . 121.4(3) ?
    C12 C7 H7 . . 119.3 ?
    C2 C7 H7 . . 119.3 ?
    C13 C8 C1 . . 121.1(3) ?
    C13 C8 H8 . . 119.4 ?
    C1 C8 H8 . . 119.4 ?
    C14 C9 N3 . . 106.7(2) ?
    C14 C9 H9 . . 126.6 ?
    N3 C9 H9 . . 126.6 ?
    C11 C10 N4 . . 106.5(2) ?
    C11 C10 H10 . . 126.7 ?
    N4 C10 H10 . . 126.7 ?
    C10 C11 N2 . . 109.2(3) ?
    C10 C11 H11 . . 125.4 ?
    N2 C11 H11 . . 125.4 ?
    C13 C12 C7 . . 119.8(3) ?
    C13 C12 H12 . . 120.1 ?
    C7 C12 H12 . . 120.1 ?
    C12 C13 C8 . . 119.9(3) ?
    C12 C13 H13 . . 120.1 ?
    C8 C13 H13 . . 120.1 ?
    C9 C14 N1 . . 109.1(3) ?
    C9 C14 H14 . . 125.4 ?
    N1 C14 H14 . . 125.4 ?
data_global
_journal_data_validation_number     ?
_journal_date_recd_electronic     2009-06-14
_journal_date_accepted     2009-07-10
_journal_name_full     'Acta Crystallographica, Section E'
_journal_year     2009
_journal_volume     65
_journal_issue      8
_journal_page_first     m970
_journal_page_last     m970
_journal_paper_category     QM
_journal_coeditor_code     NG2598
_publ_contact_author_name
;
Mei-Hong Hu
;
_publ_contact_author_address
;
Department of biochemistry, College of Technology,
Xiao Gan University, Xiaogan, Hubei 432000,
People's Republic of China
;
_publ_contact_author_email     h5399000@yahoo.cn
_publ_contact_author_fax     '+86 13733412091'
_publ_contact_author_phone     '+86 13733412091'
_publ_section_title
;\
Bis[\m~2~-1,2-bis(imidazol-1-ylmethyl)benzene-\k^2^<i>N</i>^3^:<i>N</i>^3'^]\
bis[dichloridozinc(II)]
;
loop_
    _publ_author_name
    _publ_author_footnote
    _publ_author_address
    'Meihong Hu' .
;
Department of Biochemistry, College of Technology, Xiaogan University, Xiaogan,
Hubei 432000, People's Republic of China
;
    'Shishen Zhang' .
;
Department of Applied Chemistry, Zhejiang Sci-Tech University, Hangzhou 310018,
People's Republic of China
;
