# Supplementary material for: Bis[μ2-1,2-bis­(imidazol-1-ylmeth­yl)benzene-κ2 N 3:N 3′]bis­[dichloridozinc(II)]
Source: Acta Crystallogr Sect E Struct Rep Online. 2009 Jul 22;65(Pt 8):m970. doi: 10.1107/S1600536809027044 (PMC2977457; doi:10.1107/S1600536809027044)
Supplement: Supplementary file 2 [file e-65-0m970-Isup2.hkl]

# 
# h,k,l, Fc-squared, Fo-squared, sigma(Fo-squared) and status flag 
# 
data_I
_shelx_title '  P-1' 
_shelx_refln_list_code          4 
_shelx_F_calc_maximum      116.86 
_exptl_crystal_F_000       380.00 
_reflns_d_resolution_high  0.8107 
 
loop_ 
 _symmetry_equiv_pos_as_xyz 
 'x, y, z' 
 '-x, -y, -z' 
 
_cell_length_a     8.5502 
_cell_length_b     8.7267 
_cell_length_c    11.5726 
_cell_angle_alpha 102.824 
_cell_angle_beta  105.720 
_cell_angle_gamma  91.763 
 
_shelx_F_squared_multiplier     1.000 
 
loop_ 
 _refln_index_h 
 _refln_index_k 
 _refln_index_l 
 _refln_F_squared_calc 
 _refln_F_squared_meas 
 _refln_F_squared_sigma 
 _refln_observed_status 
   1   0   0      947.47     1051.71     22.06 o 
   2   0   0     4753.24     4873.02     57.25 o 
   3   0   0       53.08       59.92      2.30 o 
   4   0   0     1329.55     1372.35     22.08 o 
   5   0   0      829.52      859.16     12.94 o 
   6   0   0       62.31       58.23      4.90 o 
   7   0   0      212.77      212.26      8.55 o 
   8   0   0       87.92       89.37     11.70 o 
   9   0   0      412.41      406.71     13.94 o 
  10   0   0       43.72       49.91      8.17 o 
 -10   1   0      115.24      130.44      8.52 o 
  -9   1   0       23.81       29.08      4.20 o 
  -8   1   0      634.39      632.46     16.91 o 
  -7   1   0      148.86      136.41      6.66 o 
  -6   1   0      205.13      185.05      7.09 o 
  -5   1   0      649.83      640.30     12.54 o 
  -4   1   0     1473.34     1513.12     20.39 o 
  -3   1   0     1757.23     1959.97     24.79 o 
  -2   1   0      733.97      916.20     12.19 o 
  -1   1   0     9812.40     9480.63    182.61 o 
   0   1   0      793.20      914.72     11.50 o 
   1   1   0     1689.16     1907.69     22.90 o 
   2   1   0       26.56       28.71      1.73 o 
   3   1   0       85.68       70.12      2.21 o 
   4   1   0      189.49      164.54      3.77 o 
   5   1   0     1765.47     1812.98     31.24 o 
   6   1   0       68.69       68.51      4.68 o 
   7   1   0       89.14       87.85      5.76 o 
   8   1   0      258.02      239.92      9.90 o 
   9   1   0       58.74       58.06      5.77 o 
 -10   2   0       27.86       41.59      5.05 o 
  -9   2   0       21.19       22.12      3.90 o 
  -8   2   0      623.51      621.27     16.75 o 
  -7   2   0      197.09      199.33      8.18 o 
  -6   2   0       71.46       59.97      5.66 o 
  -5   2   0        1.77        5.13      1.15 o 
  -4   2   0     1047.85     1025.80     15.12 o 
  -3   2   0     3592.69     3642.70     44.35 o 
  -2   2   0     1444.73     1563.00     20.22 o 
  -1   2   0       70.55       62.24      2.37 o 
   0   2   0      295.34      309.35      5.17 o 
   1   2   0     8067.38     8165.72     94.86 o 
   2   2   0      208.51      225.42      4.42 o 
   3   2   0      776.93      728.36     10.89 o 
   4   2   0      493.03      548.10      9.18 o 
   5   2   0      887.93      788.03     50.52 o 
   6   2   0        1.27        1.07      1.58 o 
   7   2   0       43.36       41.72      4.37 o 
   8   2   0       79.61       83.80      6.24 o 
   9   2   0       34.13       34.08      5.10 o 
  -9   3   0       44.91       41.73      6.34 o 
  -8   3   0      168.75      163.58      9.78 o 
  -7   3   0      491.06      469.14     13.26 o 
  -6   3   0        0.69        1.92      1.68 o 
  -5   3   0      243.95      233.55      6.06 o 
  -4   3   0      255.71      235.27      5.71 o 
  -3   3   0     1602.98     1628.55     22.13 o 
  -2   3   0      495.29      523.06      8.82 o 
  -1   3   0       19.27       26.32      1.65 o 
   0   3   0     2218.13     2332.48     29.49 o 
   1   3   0     2729.00     2752.77     34.26 o 
   2   3   0     4482.34     4720.23     56.59 o 
   3   3   0     1911.15     1899.09     25.05 o 
   4   3   0      317.33      322.97      6.77 o 
   5   3   0      459.27      426.78     17.73 o 
   6   3   0       33.39       37.10      3.90 o 
   7   3   0        0.22        2.07      1.86 o 
   8   3   0      159.51      158.08      8.28 o 
   9   3   0       19.26       26.05      4.46 o 
  -9   4   0        6.08        4.07      4.17 o 
  -8   4   0       61.11       62.45      5.35 o 
  -7   4   0      456.37      456.92     27.82 o 
  -6   4   0      177.05      166.34      5.67 o 
  -5   4   0      193.81      183.38      6.66 o 
  -4   4   0      391.18      413.92      8.62 o 
  -3   4   0     1318.96     1332.44     19.47 o 
  -2   4   0       29.45       23.30      1.78 o 
  -1   4   0      795.11      901.81     14.09 o 
   0   4   0       66.29       97.36      4.74 o 
   1   4   0      272.83      277.13      6.03 o 
   2   4   0     4729.65     4833.92     58.70 o 
   3   4   0       18.25       20.15      1.77 o 
   4   4   0     1553.16     1627.29     23.43 o 
   5   4   0      125.24      124.03      6.07 o 
   6   4   0      534.23      522.07     14.38 o 
   7   4   0       22.89       27.65      3.98 o 
   8   4   0      106.10      119.42     10.29 o 
  -9   5   0        8.34       21.07      5.68 o 
  -8   5   0        7.63       11.13      4.80 o 
  -7   5   0      154.71      150.89      7.34 o 
  -6   5   0      849.00      824.91     21.47 o 
  -5   5   0       35.91       37.52      2.95 o 
  -4   5   0      283.62      279.91      7.07 o 
  -3   5   0     1132.69     1148.08     17.95 o 
  -2   5   0     1739.96     1801.80     25.54 o 
  -1   5   0       23.80       16.33      1.71 o 
   0   5   0      980.54     1043.49     18.33 o 
   1   5   0      383.53      375.25      9.70 o 
   2   5   0     1037.85     1002.14     15.55 o 
   3   5   0     1191.15     1200.29     18.30 o 
   4   5   0     1002.72     1022.26     16.98 o 
   5   5   0      267.39      261.10      9.27 o 
   6   5   0      218.67      215.02      8.88 o 
   7   5   0      112.85      120.85      7.39 o 
   8   5   0       35.48       47.80      5.31 o 
  -8   6   0       48.68       60.47      8.24 o 
  -7   6   0       42.54       51.34      7.17 o 
  -6   6   0      863.00      836.16     30.38 o 
  -5   6   0      230.15      214.32      7.82 o 
  -4   6   0      438.03      416.68     13.65 o 
  -3   6   0       53.20       56.32      5.72 o 
  -2   6   0     1190.50     1226.50     19.69 o 
  -1   6   0      860.13      893.97     15.40 o 
   0   6   0       33.29       37.18      3.77 o 
   1   6   0      503.18      490.85     13.04 o 
   2   6   0       75.71       86.41      3.67 o 
   3   6   0     2228.95     2147.08     30.13 o 
   4   6   0       98.53       95.07      4.70 o 
   5   6   0      733.31      760.59     18.45 o 
   6   6   0       12.40       14.45      4.93 o 
   7   6   0      173.28      159.48     12.91 o 
  -8   7   0        5.77        5.74      3.96 o 
  -7   7   0        3.17        4.46      3.57 o 
  -6   7   0       85.68       95.38      6.93 o 
  -5   7   0      551.62      544.05     19.37 o 
  -4   7   0       68.14       65.10      5.47 o 
  -3   7   0      407.20      396.28     10.62 o 
  -2   7   0       19.34       22.66      3.33 o 
  -1   7   0      854.85      826.22     47.22 o 
   0   7   0       52.78       56.04      4.85 o 
   1   7   0       12.46       12.67      3.65 o 
   2   7   0      128.32      128.96      6.64 o 
   3   7   0       82.33       86.94      5.84 o 
   4   7   0      183.12      175.65     12.18 o 
   5   7   0      567.24      565.54     24.30 o 
   6   7   0      234.16      227.70     15.39 o 
  -6   8   0        6.05       15.52      6.02 o 
  -5   8   0      357.41      345.33     20.31 o 
  -4   8   0      201.29      192.31     14.76 o 
  -3   8   0        5.36        8.84      4.90 o 
  -2   8   0        0.87        3.60      4.95 o 
  -1   8   0      218.16      221.30      9.56 o 
   0   8   0        1.44        6.47      2.37 o 
   1   8   0       51.61       56.48      5.24 o 
   2   8   0       28.88       27.76      4.10 o 
   3   8   0       64.51       64.54      5.58 o 
   4   8   0      534.42      535.29     23.65 o 
   5   8   0        9.16       16.92      5.29 o 
  -6   9   0        3.14       10.61      5.76 o 
  -5   9   0       54.93       57.13      9.91 o 
  -4   9   0      173.14      177.27     16.04 o 
  -3   9   0       61.94       52.34      9.47 o 
  -2   9   0      228.24      194.82     15.65 o 
   0   9   0      299.78      298.39     17.39 o 
   1   9   0       59.90       68.96      6.08 o 
   2   9   0       86.66       97.33      9.20 o 
   3   9   0      134.78      158.48     13.60 o 
   4   9   0       63.10       66.03      8.66 o 
  -4  10   0      110.84      132.23     14.42 o 
  -1  10   0       12.87       18.15      7.38 o 
   0  10   0      128.29      111.09     12.23 o 
   1  10   0       15.09       23.70      7.35 o 
   2  10   0       38.12       40.89      8.47 o 
  -2 -10   1       54.99       59.30      9.62 o 
  -1 -10   1      211.03      212.31     15.33 o 
   1 -10   1      403.83      372.16     23.00 o 
   2 -10   1       44.05       43.96      9.10 o 
   3 -10   1      125.69      128.82     15.07 o 
   4 -10   1        4.94       21.02      6.86 o 
  -4  -9   1        8.06       21.04      4.88 o 
  -3  -9   1      342.78      330.89     12.24 o 
  -2  -9   1      109.23      126.24     10.90 o 
   0  -9   1       42.94       54.34      8.97 o 
   1  -9   1      114.46      103.55     12.02 o 
   2  -9   1      156.47      177.92     14.79 o 
   3  -9   1      133.44      120.52     13.43 o 
   4  -9   1        0.73        4.35      5.11 o 
   5  -9   1      100.78      127.70     14.24 o 
   6  -9   1       29.87       37.89      8.29 o 
  -6  -8   1        7.08       21.10      5.55 o 
  -5  -8   1      131.47      129.76     11.45 o 
  -4  -8   1        0.37        5.11      3.49 o 
  -3  -8   1       90.70       96.31      7.04 o 
  -2  -8   1      144.15      141.13      9.96 o 
  -1  -8   1        1.94        6.99      2.37 o 
   0  -8   1       69.13       68.92      9.00 o 
   1  -8   1      108.13       88.19     10.64 o 
   2  -8   1      997.15      929.33     35.41 o 
   3  -8   1        4.92       11.45      4.90 o 
   4  -8   1      267.45      262.30     17.78 o 
   5  -8   1       15.30       20.95      4.21 o 
   6  -8   1       69.43       75.42      6.68 o 
   7  -8   1        0.41        1.17      3.78 o 
  -7  -7   1      154.42      186.89     14.21 o 
  -6  -7   1      427.55      445.93     21.46 o 
  -5  -7   1      178.71      187.41     12.88 o 
  -4  -7   1       65.02       66.35      4.97 o 
  -3  -7   1       61.10       55.83      5.21 o 
  -2  -7   1     1053.15     1006.16     17.54 o 
  -1  -7   1       74.79       70.01      5.18 o 
   0  -7   1      390.13      391.50      9.34 o 
   1  -7   1       72.56       79.95      4.97 o 
   2  -7   1      693.13      707.52     17.83 o 
   3  -7   1      240.73      222.51     12.56 o 
   4  -7   1       75.60       76.61      6.06 o 
   5  -7   1       87.99       91.52      6.81 o 
   6  -7   1       26.57       30.96      4.55 o 
   7  -7   1       16.24       21.12      5.79 o 
   8  -7   1        2.05        0.60      3.94 o 
  -8  -6   1       98.58      107.71     10.52 o 
  -7  -6   1        0.09        7.61      2.57 o 
  -6  -6   1      647.28      623.18     16.80 o 
  -5  -6   1       14.52       10.12      2.78 o 
  -4  -6   1        4.90        6.85      1.74 o 
  -3  -6   1       89.72      101.33      4.11 o 
  -2  -6   1      590.42      588.52     11.52 o 
  -1  -6   1      471.46      455.07     10.56 o 
   0  -6   1       99.09      107.05      4.81 o 
   1  -6   1      660.86      683.34     12.75 o 
   2  -6   1        8.66       10.33      1.81 o 
   3  -6   1     1006.03      997.19     17.20 o 
   4  -6   1       85.73       86.22      5.83 o 
   5  -6   1      660.48      622.56     16.84 o 
   6  -6   1       32.99       41.99      4.61 o 
   7  -6   1      213.14      188.30     12.99 o 
   8  -6   1       83.80       97.86     10.80 o 
  -8  -5   1       23.26       26.94      4.71 o 
  -7  -5   1      161.33      167.55     10.81 o 
  -6  -5   1     1068.56     1034.47     22.86 o 
  -5  -5   1      677.91      647.82     15.93 o 
  -4  -5   1      657.92      657.83     11.92 o 
  -3  -5   1      526.83      498.08     11.98 o 
  -2  -5   1      157.50      158.01      4.79 o 
  -1  -5   1     1237.63     1266.15     18.88 o 
   0  -5   1       15.58       17.83      1.75 o 
   1  -5   1       60.21       52.56      2.71 o 
   2  -5   1      176.94      172.85      5.02 o 
   3  -5   1      799.40      777.49     13.29 o 
   4  -5   1      299.83      282.98      7.72 o 
   5  -5   1      401.38      388.27      9.04 o 
   6  -5   1      599.06      575.09     15.88 o 
   7  -5   1       28.38       34.79      6.23 o 
   8  -5   1       17.36       21.98      5.55 o 
   9  -5   1       10.15       20.63      5.97 o 
  -9  -4   1      128.87      123.23      7.97 o 
  -8  -4   1       35.29       36.39      4.67 o 
  -7  -4   1      325.94      327.77     13.59 o 
  -6  -4   1       20.14       25.36      3.44 o 
  -5  -4   1     2120.28     2222.05     53.48 o 
  -4  -4   1        5.67        5.29      1.23 o 
  -3  -4   1      654.48      615.39     19.80 o 
  -2  -4   1        1.24        4.36      1.00 o 
  -1  -4   1     2460.34     2545.42     32.67 o 
   0  -4   1      392.41      375.66      7.30 o 
   1  -4   1      185.14      176.02      4.61 o 
   2  -4   1     1950.43     1909.71     25.63 o 
   3  -4   1       19.24       23.07      1.79 o 
   4  -4   1      563.46      521.37      9.96 o 
   5  -4   1       75.78       83.24      3.76 o 
   6  -4   1      755.24      739.50     13.88 o 
   7  -4   1       10.77        7.64      2.66 o 
   8  -4   1       23.19       29.21      6.28 o 
   9  -4   1       38.18       45.14      7.82 o 
  -9  -3   1       47.41       56.77      5.62 o 
  -8  -3   1      106.26      106.29      8.11 o 
  -7  -3   1       27.86       22.31      3.73 o 
  -6  -3   1      152.75      151.77      6.88 o 
  -5  -3   1      958.12      859.70     24.81 o 
  -4  -3   1     1214.93     1169.13     16.80 o 
  -3  -3   1      683.24      702.52     13.90 o 
  -2  -3   1     1051.93     1093.16     15.44 o 
  -1  -3   1      926.97      903.20     12.95 o 
   0  -3   1      408.63      371.47      6.60 o 
   1  -3   1       65.37       62.56      2.31 o 
   2  -3   1     1321.14     1387.38     18.79 o 
   3  -3   1      242.55      197.71      4.79 o 
   4  -3   1     1141.91     1244.78     18.29 o 
   5  -3   1       41.10       41.90      2.71 o 
   6  -3   1     1102.74     1120.67     22.36 o 
   7  -3   1      353.96      355.49     11.32 o 
   8  -3   1      136.76      134.59      7.30 o 
   9  -3   1        5.79       14.59      3.58 o 
  -9  -2   1      134.88      145.12      8.28 o 
  -8  -2   1      115.61      115.43      7.26 o 
  -7  -2   1        0.29        0.83      1.82 o 
  -6  -2   1      769.64      682.83     22.63 o 
  -5  -2   1        0.76        1.52      1.73 o 
  -4  -2   1     6016.88     6355.78     93.33 o 
  -3  -2   1       18.37       17.89      1.23 o 
  -2  -2   1     2063.37     2206.13     27.43 o 
  -1  -2   1     1466.33     1636.49     23.78 o 
   0  -2   1       15.97       12.93      0.91 o 
   1  -2   1        2.56        9.41      1.11 o 
   2  -2   1     1315.82     1428.68     18.68 o 
   3  -2   1     1989.77     2171.45     27.83 o 
   4  -2   1      112.44      121.36      3.81 o 
   5  -2   1      383.02      368.20      7.81 o 
   6  -2   1        3.43        5.63      2.00 o 
   7  -2   1      909.27      894.91     20.05 o 
   8  -2   1       69.25       76.02      5.93 o 
   9  -2   1       88.83       88.74      8.17 o 
 -10  -1   1      116.46      119.91      8.25 o 
  -9  -1   1      146.83      137.73     12.05 o 
  -8  -1   1      223.08      225.26      9.44 o 
  -7  -1   1      321.82      299.34     10.18 o 
  -6  -1   1       54.37       44.44      3.80 o 
  -5  -1   1      813.51      815.88     16.62 o 
  -4  -1   1     1751.60     1747.23     28.80 o 
  -3  -1   1      867.70      837.94     14.98 o 
  -2  -1   1    11488.60    11178.74    129.38 o 
  -1  -1   1     4942.81     5195.72     60.63 o 
   0  -1   1       22.89       28.46      1.36 o 
   1  -1   1    13656.50    12167.50    230.33 o 
   2  -1   1        3.13        2.16      0.72 o 
   3  -1   1     1585.57     1607.61     21.06 o 
   4  -1   1      414.47      403.05      7.55 o 
   5  -1   1       20.10       18.54      1.66 o 
   6  -1   1       30.14       34.94      3.51 o 
   7  -1   1     1083.49     1101.77     23.36 o 
   8  -1   1      296.07      272.24     10.48 o 
   9  -1   1       45.62       49.16      5.25 o 
 -10   0   1       24.43       36.34      5.92 o 
  -9   0   1       11.27       15.48      3.79 o 
  -8   0   1        9.64       11.55      2.97 o 
  -7   0   1      298.71      262.63      9.34 o 
  -6   0   1        0.73        0.91      1.23 o 
  -5   0   1      806.15      841.17     54.71 o 
  -4   0   1       19.18       23.70      4.71 o 
  -3   0   1     6176.50     6230.42    124.46 o 
  -2   0   1      182.97      189.84      3.31 o 
  -1   0   1     2719.96     3012.64     35.52 o 
   0   0   1      131.77       95.68      5.85 o 
   1   0   1      154.83      145.76      3.57 o 
   2   0   1     3782.53     4222.67     61.04 o 
   3   0   1     2168.54     2330.93     29.17 o 
   4   0   1      576.97      559.38      9.36 o 
   5   0   1      133.55      132.93      3.98 o 
   6   0   1      777.05      764.57     17.22 o 
   7   0   1      124.46      125.81      6.63 o 
   8   0   1      424.46      422.30     13.55 o 
   9   0   1       35.98       47.65      5.17 o 
 -10   1   1       59.04       65.70      6.34 o 
  -9   1   1       30.92       26.38      4.21 o 
  -8   1   1       77.77       71.45      5.66 o 
  -7   1   1      282.14      263.32      9.30 o 
  -6   1   1       56.64       73.73      4.58 o 
  -5   1   1       37.27       44.05      2.45 o 
  -4   1   1      737.14      737.60     11.19 o 
  -3   1   1       60.78       45.84      2.18 o 
  -2   1   1     4228.78     4363.78     51.53 o 
  -1   1   1     6923.51     7042.46     98.39 o 
   0   1   1     1447.73     1601.04     24.10 o 
   1   1   1       39.65       40.22      1.34 o 
   2   1   1      174.23      166.18      3.53 o 
   3   1   1     1197.07     1221.34     16.67 o 
   4   1   1     1616.55     1655.16     22.37 o 
   5   1   1      362.84      332.67      9.53 o 
   6   1   1      283.44      270.58      9.23 o 
   7   1   1       12.46        8.93      2.51 o 
   8   1   1      200.94      192.62      8.87 o 
   9   1   1      146.69      142.69      8.32 o 
 -10   2   1       55.12       61.73      6.06 o 
  -9   2   1      131.47      130.40      7.55 o 
  -8   2   1       15.04       10.50      4.86 o 
  -7   2   1      640.66      646.88     20.73 o 
  -6   2   1      192.62      206.77     11.66 o 
  -5   2   1       29.15       37.95      4.09 o 
  -4   2   1     1655.04     1738.27     31.71 o 
  -3   2   1      917.31      987.43     14.21 o 
  -2   2   1     8463.84     8613.31    100.44 o 
  -1   2   1     4898.96     4870.48    128.60 o 
   0   2   1     5915.02     5999.42     86.07 o 
   1   2   1      265.16      261.27      4.76 o 
   2   2   1     1197.38     1184.93     16.01 o 
   3   2   1       38.73       44.75      2.13 o 
   4   2   1     1282.20     1342.80     19.13 o 
   5   2   1      605.55      598.15     35.76 o 
   6   2   1       52.96       64.17      4.84 o 
   7   2   1       31.47       40.89      4.72 o 
   8   2   1       14.82       19.15      3.54 o 
   9   2   1      339.78      348.19     13.44 o 
 -10   3   1       71.89       82.90      7.12 o 
  -9   3   1       47.65       52.20      5.32 o 
  -8   3   1       81.08       86.54      6.12 o 
  -7   3   1       97.32       89.92      5.58 o 
  -6   3   1        6.83        6.80      2.06 o 
  -5   3   1       71.42       68.17      5.26 o 
  -4   3   1      198.77      176.65      4.91 o 
  -3   3   1     1347.49     1422.23     19.92 o 
  -2   3   1      703.50      688.91     11.53 o 
  -1   3   1       14.03       26.94      3.27 o 
   0   3   1     3686.12     3792.21     45.84 o 
   1   3   1     2562.23     2633.50     32.81 o 
   2   3   1      791.46      840.97     12.61 o 
   3   3   1      509.11      539.43      9.41 o 
   4   3   1     1809.40     1733.13     66.26 o 
   5   3   1      490.00      451.39     29.82 o 
   6   3   1       21.23       24.23      3.30 o 
   7   3   1      155.28      147.25      8.63 o 
   8   3   1       13.12       17.73      3.57 o 
   9   3   1      159.41      172.79      9.63 o 
  -9   4   1        0.74        5.48      2.64 o 
  -8   4   1      338.62      312.60     11.21 o 
  -7   4   1        6.58       13.27      4.51 o 
  -6   4   1      409.54      383.16      8.98 o 
  -5   4   1        5.26        7.24      1.43 o 
  -4   4   1      491.86      490.28      9.70 o 
  -3   4   1     1071.79     1052.28     16.31 o 
  -2   4   1       78.79       71.22      2.90 o 
  -1   4   1     2173.93     2169.51     28.87 o 
   0   4   1        0.47        3.02      0.68 o 
   1   4   1     7868.47     8246.14     97.39 o 
   2   4   1      675.39      717.58     11.73 o 
   3   4   1      980.23      990.66     15.46 o 
   4   4   1       30.58       30.51      2.38 o 
   5   4   1      633.27      641.51     15.67 o 
   6   4   1      459.49      458.05     15.41 o 
   7   4   1       20.27       21.79      5.93 o 
   8   4   1       79.26       86.29     11.28 o 
  -9   5   1      149.29      141.52     12.18 o 
  -8   5   1       41.10       50.59      5.74 o 
  -7   5   1      771.32      720.83     17.73 o 
  -6   5   1        7.53       11.64      2.77 o 
  -5   5   1      289.27      239.66     10.52 o 
  -4   5   1      144.55      140.95      6.44 o 
  -3   5   1      964.70      952.30     15.74 o 
  -2   5   1      866.94      851.73     14.45 o 
  -1   5   1      142.79      153.33      4.60 o 
   0   5   1      695.26      713.02     14.15 o 
   1   5   1     1873.63     1876.57     25.68 o 
   2   5   1     1416.63     1427.39     20.84 o 
   3   5   1        3.25        9.55      1.73 o 
   4   5   1       70.70       77.97      8.14 o 
   5   5   1       11.75       11.56      3.26 o 
   6   5   1      189.87      180.02      8.49 o 
   7   5   1       10.34        7.67      4.51 o 
   8   5   1       10.98       19.35      4.56 o 
  -8   6   1       12.46       16.85      5.06 o 
  -7   6   1       80.51      114.29     10.22 o 
  -6   6   1        0.94        5.11      1.76 o 
  -5   6   1       90.05       81.66      4.25 o 
  -4   6   1       15.97       23.13      3.47 o 
  -3   6   1      301.61      278.45      7.51 o 
  -2   6   1     1009.31     1017.59     26.26 o 
  -1   6   1      534.06      568.04     15.18 o 
   0   6   1      422.23      416.36     11.96 o 
   1   6   1       79.22       75.07      5.84 o 
   2   6   1     1264.72     1217.61     24.50 o 
   3   6   1       64.62       69.24      5.16 o 
   4   6   1      482.86      500.14     22.26 o 
   5   6   1       63.66       61.96      8.14 o 
   6   6   1      687.10      682.29     27.85 o 
   7   6   1       20.58       26.49      6.31 o 
  -6   7   1      629.97      552.48     24.85 o 
  -5   7   1        1.61        3.77      4.59 o 
  -4   7   1       38.78       37.25      4.12 o 
  -3   7   1       93.80       92.84     11.70 o 
  -2   7   1      122.69      122.71      9.34 o 
  -1   7   1       91.59       97.53      8.16 o 
   0   7   1        3.75        6.90      2.38 o 
   1   7   1       70.94       72.29     10.30 o 
   2   7   1      900.17      833.33     19.66 o 
   3   7   1      694.42      644.04     21.63 o 
   4   7   1        2.76        2.56      3.52 o 
   5   7   1      227.74      222.33     15.07 o 
   6   7   1       34.00       36.64      6.94 o 
  -6   8   1      234.01      263.63     17.89 o 
  -5   8   1       30.42       39.79      7.90 o 
  -4   8   1       53.27       46.47      8.24 o 
  -3   8   1       19.38       25.71      9.09 o 
  -2   8   1      576.94      544.00     21.43 o 
  -1   8   1      186.36      177.94      8.48 o 
   0   8   1        1.11        3.84      2.51 o 
   1   8   1      259.27      248.25     10.74 o 
   2   8   1       52.84       54.06      5.38 o 
   3   8   1      383.25      369.87     12.96 o 
   4   8   1        2.42        8.81      4.30 o 
   5   8   1      175.30      178.83     14.03 o 
  -5   9   1      144.82      162.22     13.27 o 
  -4   9   1        5.16       14.00      4.98 o 
  -3   9   1       93.28      118.39     11.84 o 
  -2   9   1      240.66      221.75     14.97 o 
  -1   9   1      325.13      327.13     18.75 o 
   0   9   1       62.38       65.27      6.10 o 
   1   9   1       60.12       77.18     12.35 o 
   2   9   1       54.06       70.26      6.47 o 
   3   9   1      333.19      328.19     12.93 o 
  -3  10   1       77.88       75.67     10.35 o 
  -2  10   1        2.65        7.64      6.21 o 
  -1  10   1      104.41      106.78     12.99 o 
   0  10   1       55.33       56.01     10.20 o 
   1  10   1       16.02       15.20      6.99 o 
  -1 -10   2       11.07       22.48      6.70 o 
   0 -10   2      246.41      231.53     18.10 o 
   1 -10   2        3.75        9.18      4.51 o 
   2 -10   2        4.19       11.60      5.55 o 
   3 -10   2       41.02       57.79     11.21 o 
   4 -10   2      104.05      102.17     13.12 o 
  -5  -9   2        8.08       19.43      4.72 o 
  -3  -9   2       80.30       92.39      9.60 o 
  -2  -9   2       28.96       43.73      7.88 o 
  -1  -9   2        6.55        4.93      4.43 o 
   0  -9   2      280.99      278.68     18.20 o 
   1  -9   2      177.37      168.43     15.15 o 
   2  -9   2       99.65       95.65     12.02 o 
   3  -9   2        9.48       13.14      6.05 o 
   4  -9   2       73.97       83.34     11.73 o 
   5  -9   2       73.94       79.95     12.02 o 
  -6  -8   2       32.21       52.44      7.69 o 
  -5  -8   2       25.37       33.30      5.97 o 
  -4  -8   2      255.66      247.33     14.37 o 
  -3  -8   2      190.60      196.85     19.26 o 
  -2  -8   2       10.72       13.21      3.01 o 
  -1  -8   2      288.72      291.44     10.70 o 
   0  -8   2      136.79      126.17     12.82 o 
   1  -8   2     1789.30     1819.70     66.68 o 
   2  -8   2        0.32        2.80      3.29 o 
   3  -8   2       93.96       99.58      7.18 o 
   4  -8   2      115.28      124.25     12.33 o 
   5  -8   2      119.19      121.31     11.28 o 
   6  -8   2       79.01       86.65     12.67 o 
   7  -8   2        0.52        1.67      4.49 o 
  -7  -7   2       92.88       97.80      6.98 o 
  -6  -7   2       39.52       42.78      4.66 o 
  -5  -7   2       82.11       94.40      6.04 o 
  -4  -7   2      441.11      405.40     12.11 o 
  -3  -7   2      142.44      145.89      5.58 o 
  -2  -7   2       23.73       25.13      2.57 o 
  -1  -7   2      376.14      387.72      9.28 o 
   0  -7   2      283.16      286.33      7.75 o 
   1  -7   2     1926.38     1948.13     36.74 o 
   2  -7   2      521.66      485.84     20.60 o 
   3  -7   2      124.65      123.42      7.34 o 
   4  -7   2        4.40        5.82      2.82 o 
   5  -7   2      339.15      318.48     12.26 o 
   6  -7   2      191.29      190.34      9.72 o 
   7  -7   2        1.90        4.64      4.33 o 
  -8  -6   2       17.23       27.41      4.30 o 
  -7  -6   2      557.89      512.67     15.59 o 
  -6  -6   2       28.34       30.91      3.85 o 
  -5  -6   2      558.52      515.64     17.63 o 
  -4  -6   2      107.63      109.86      6.05 o 
  -3  -6   2      728.77      672.80     38.60 o 
  -2  -6   2     2212.61     2234.50     31.17 o 
  -1  -6   2      640.66      668.35     12.39 o 
   0  -6   2     1160.00     1201.25     22.38 o 
   1  -6   2      310.92      320.88      7.74 o 
   2  -6   2     2459.82     2463.03     43.62 o 
   3  -6   2      105.92      102.72      6.10 o 
   4  -6   2      638.65      641.74     17.02 o 
   5  -6   2       32.24       34.72      4.46 o 
   6  -6   2      201.78      192.89      9.14 o 
   8  -6   2       29.68       33.77      6.88 o 
  -8  -5   2      335.82      325.77     12.29 o 
  -7  -5   2      270.75      277.02     10.62 o 
  -6  -5   2      444.46      410.92     12.54 o 
  -5  -5   2        2.69        4.59      1.88 o 
  -4  -5   2      335.41      337.89      9.88 o 
  -3  -5   2      425.22      413.25      8.77 o 
  -2  -5   2      356.65      323.46      7.29 o 
  -1  -5   2      704.81      680.16     11.76 o 
   0  -5   2       29.97       28.14      3.11 o 
   1  -5   2      545.35      551.64     10.13 o 
   2  -5   2      435.05      363.97      7.54 o 
   3  -5   2     1803.37     1839.19     29.84 o 
   4  -5   2       39.16       41.69      4.02 o 
   5  -5   2       14.54       14.60      4.59 o 
   6  -5   2      108.89      114.39      7.15 o 
   7  -5   2        5.59       13.22      4.82 o 
   8  -5   2       14.61       14.39      5.11 o 
  -9  -4   2       70.38       71.72      6.36 o 
  -8  -4   2      110.76      120.98      7.61 o 
  -7  -4   2       74.93       77.25      5.67 o 
  -6  -4   2      722.60      673.61     24.30 o 
  -5  -4   2      285.86      274.52      8.93 o 
  -4  -4   2      427.62      416.94      8.43 o 
  -3  -4   2      160.01      178.92      7.37 o 
  -2  -4   2     1646.04     1725.30     23.44 o 
  -1  -4   2      746.43      721.67     11.50 o 
   0  -4   2      257.47      268.78      5.82 o 
   1  -4   2       39.24       33.13      1.80 o 
   2  -4   2     1412.09     1530.96     21.07 o 
   3  -4   2     2924.26     3028.17     46.82 o 
   4  -4   2       61.05       68.54      3.21 o 
   5  -4   2      793.02      829.58     14.54 o 
   6  -4   2      380.42      392.70      9.36 o 
   7  -4   2      136.59      130.28     10.51 o 
   8  -4   2        5.57        9.67      4.54 o 
   9  -4   2       22.79       30.85      6.86 o 
  -9  -3   2       56.99       61.97      5.85 o 
  -8  -3   2      165.51      155.16     10.01 o 
  -7  -3   2      108.00      102.84      6.15 o 
  -6  -3   2      606.91      603.06     19.97 o 
  -5  -3   2     1632.74     1511.30     47.45 o 
  -4  -3   2        9.34       18.08      2.92 o 
  -3  -3   2      484.24      506.07      8.77 o 
  -2  -3   2      831.41      860.37     12.65 o 
  -1  -3   2      383.54      356.13      7.72 o 
   0  -3   2      560.30      568.07     11.33 o 
   1  -3   2      295.45      295.50      5.33 o 
   2  -3   2      591.47      602.71      9.53 o 
   3  -3   2     1806.77     1914.64     25.58 o 
   4  -3   2     1958.35     2119.28     28.60 o 
   5  -3   2      774.84      742.77     13.20 o 
   6  -3   2       58.72       58.67      4.54 o 
   7  -3   2      128.34      117.90      6.52 o 
   8  -3   2        4.96        4.88      4.20 o 
   9  -3   2       15.28       16.87      5.53 o 
 -10  -2   2       53.99       55.17      5.93 o 
  -9  -2   2      367.90      354.98     16.08 o 
  -8  -2   2        8.47       13.77      3.06 o 
  -7  -2   2      173.40      165.43      9.78 o 
  -6  -2   2      176.44      155.69      6.67 o 
  -5  -2   2     1583.94     1557.17     27.61 o 
  -4  -2   2        3.10        5.87      0.92 o 
  -3  -2   2     1870.11     1956.67     24.94 o 
  -2  -2   2     7143.44     7557.99     88.15 o 
  -1  -2   2    11469.34    11762.07    135.57 o 
   0  -2   2     1489.40     1428.48     20.59 o 
   1  -2   2      896.57     1012.40     13.47 o 
   2  -2   2      746.50      742.29     10.87 o 
   3  -2   2        2.48        3.46      0.86 o 
   4  -2   2     2406.32     2414.68     31.68 o 
   5  -2   2       43.77       71.22      9.40 o 
   6  -2   2      989.38      939.81     67.60 o 
   7  -2   2       68.05       73.14      5.46 o 
   8  -2   2      362.20      348.21     13.00 o 
   9  -2   2        6.69       13.56      3.24 o 
 -10  -1   2        6.82        8.05      3.56 o 
  -9  -1   2       79.49       85.92      8.06 o 
  -8  -1   2       63.81       53.67      4.92 o 
  -7  -1   2       27.36       22.27      3.22 o 
  -6  -1   2      256.25      224.92      7.91 o 
  -5  -1   2     2511.48     2473.11     40.09 o 
  -4  -1   2     5638.77     5544.21     82.95 o 
  -3  -1   2     2351.07     2431.14     30.00 o 
  -2  -1   2     6194.35     6104.22     71.28 o 
  -1  -1   2     2283.42     2482.17     29.71 o 
   0  -1   2     4545.99     4294.46     86.85 o 
   1  -1   2      973.20      980.36     12.94 o 
   2  -1   2     2934.21     3144.32     38.18 o 
   3  -1   2        1.97        2.39      0.75 o 
   4  -1   2     2464.01     2665.29     34.31 o 
   5  -1   2      948.28      972.90     32.87 o 
   6  -1   2      789.05      783.88     17.64 o 
   7  -1   2      600.82      600.47     15.76 o 
   8  -1   2       57.17       56.22      5.30 o 
   9  -1   2        2.17        6.02      2.64 o 
 -10   0   2        8.74       10.91      3.46 o 
  -9   0   2      214.37      217.81     15.09 o 
  -8   0   2      458.00      449.17     13.72 o 
  -7   0   2       64.00       68.27      7.34 o 
  -6   0   2      619.92      573.26     19.09 o 
  -5   0   2      497.67      476.97     11.35 o 
  -4   0   2     5199.00     5236.73     76.89 o 
  -3   0   2     1296.42     1412.12     18.13 o 
  -2   0   2      228.43      242.98      4.25 o 
  -1   0   2     1551.92     1603.10     19.68 o 
   0   0   2     2272.47     2363.41     34.62 o 
   1   0   2     2415.43     2553.86     30.90 o 
   2   0   2     1843.82     2129.65     26.67 o 
   3   0   2      804.82      779.13     11.78 o 
   4   0   2      382.02      416.75      7.93 o 
   5   0   2     1918.95     2029.78     27.74 o 
   6   0   2       39.15       38.44      3.72 o 
   7   0   2      897.25      841.10     19.82 o 
   8   0   2       26.92       27.60      4.07 o 
   9   0   2       32.25       37.06      4.82 o 
 -10   1   2        0.92        6.84      3.08 o 
  -9   1   2        5.18        8.53      3.10 o 
  -8   1   2      366.59      322.48     11.20 o 
  -7   1   2      587.17      552.60     20.16 o 
  -6   1   2      278.88      251.87      8.29 o 
  -5   1   2      994.59     1021.86     14.82 o 
  -4   1   2     1347.48     1281.47     17.42 o 
  -3   1   2     2377.02     2489.38     30.83 o 
  -2   1   2        3.57        1.66      0.54 o 
  -1   1   2     5847.74     5846.01     73.21 o 
   0   1   2     9968.76     9399.05    285.07 o 
   1   1   2      480.15      472.80      7.26 o 
   2   1   2      346.13      360.08      6.44 o 
   3   1   2      106.72       76.68      2.77 o 
   4   1   2     1511.88     1612.97     32.36 o 
   5   1   2       85.26       78.68      4.48 o 
   6   1   2       95.85       89.02      5.27 o 
   7   1   2      340.93      338.60     11.43 o 
   8   1   2      116.57      141.62      7.87 o 
   9   1   2       56.40       69.74      6.49 o 
 -10   2   2        0.75        8.22      3.03 o 
  -9   2   2        1.04        2.94      2.53 o 
  -8   2   2      179.76      171.10     10.30 o 
  -7   2   2      216.32      207.64      8.19 o 
  -6   2   2      197.37      197.83      7.35 o 
  -5   2   2        9.60       10.22      1.99 o 
  -4   2   2      279.40      273.17      5.79 o 
  -3   2   2     3160.82     3184.35     39.20 o 
  -2   2   2     1098.45     1141.06     15.49 o 
  -1   2   2     3323.48     3424.77     99.49 o 
   0   2   2      933.79     1010.53     17.59 o 
   1   2   2     2760.10     2970.35     36.31 o 
   2   2   2       98.55      108.40      3.14 o 
   3   2   2       44.11       39.74      2.14 o 
   4   2   2      363.37      331.37      7.23 o 
   5   2   2      350.05      328.72      9.97 o 
   6   2   2      250.03      234.61      8.96 o 
   7   2   2       13.40       16.01      3.21 o 
   8   2   2      620.71      661.52     18.65 o 
   9   2   2        1.11        6.55      3.24 o 
 -10   3   2        0.30        0.96      2.66 o 
  -9   3   2       35.77       45.02      6.62 o 
  -8   3   2      199.06      185.34      8.48 o 
  -7   3   2      221.76      224.39      9.74 o 
  -6   3   2      136.15      120.37     10.69 o 
  -5   3   2       64.04       65.83      4.03 o 
  -4   3   2      340.71      321.28      8.53 o 
  -3   3   2     1457.90     1389.71     19.34 o 
  -2   3   2      531.94      539.55      8.99 o 
  -1   3   2      615.52      590.38     14.32 o 
   0   3   2     2482.71     2594.01     32.43 o 
   1   3   2      407.51      407.80      7.16 o 
   2   3   2      632.36      618.92     10.21 o 
   3   3   2      313.24      328.11      7.00 o 
   4   3   2     1125.48     1098.39     17.16 o 
   5   3   2       46.05       46.41      4.02 o 
   6   3   2       15.49       15.48      3.12 o 
   7   3   2      163.72      159.90      8.19 o 
   8   3   2      381.38      389.97     13.96 o 
  -9   4   2       45.03       52.62      5.41 o 
  -8   4   2        6.05        8.76      2.68 o 
  -7   4   2      219.26      211.68      8.54 o 
  -6   4   2      499.31      479.58     12.19 o 
  -5   4   2       18.92       17.23      2.39 o 
  -4   4   2      782.62      787.58     16.31 o 
  -3   4   2      816.39      859.26     16.76 o 
  -2   4   2     1886.54     1938.54     26.13 o 
  -1   4   2       25.53       24.06      3.17 o 
   0   4   2     3453.64     3616.54     44.94 o 
   1   4   2       60.56       60.53      6.03 o 
   2   4   2     2175.09     2249.10     29.92 o 
   3   4   2        1.17        3.19      1.16 o 
   4   4   2      245.88      246.34      8.92 o 
   5   4   2       86.77       90.12      5.50 o 
   6   4   2       29.58       31.83      4.14 o 
   7   4   2      235.94      231.73     14.99 o 
   8   4   2        2.20        9.20      4.98 o 
  -9   5   2        4.88       14.97      3.22 o 
  -8   5   2        1.08        5.00      2.54 o 
  -7   5   2      187.04      189.85     11.51 o 
  -6   5   2      175.18      172.58      5.84 o 
  -5   5   2       15.33       18.04      2.49 o 
  -4   5   2      693.02      669.77     22.09 o 
  -3   5   2      153.49      164.12     11.93 o 
  -2   5   2      300.97      292.91      6.82 o 
  -1   5   2     1507.70     1580.26     28.94 o 
   0   5   2      422.08      373.30     10.78 o 
   1   5   2     1450.28     1385.42     36.51 o 
   2   5   2      574.26      586.58     14.50 o 
   3   5   2      152.43      140.15      6.55 o 
   4   5   2      656.40      617.73     52.27 o 
   5   5   2      823.88      829.62     29.70 o 
   6   5   2      120.47      119.14     11.34 o 
   7   5   2       74.00       74.84      9.73 o 
  -8   6   2       91.91      104.56      6.88 o 
  -7   6   2       51.09       54.94      7.01 o 
  -6   6   2      254.91      258.73      9.45 o 
  -5   6   2      767.32      759.79     18.01 o 
  -4   6   2       29.34       36.04      3.78 o 
  -3   6   2      346.18      330.69     10.68 o 
  -2   6   2       71.95       74.88      5.20 o 
  -1   6   2      784.26      778.48     18.28 o 
   0   6   2       11.82       16.52      3.10 o 
   1   6   2     1725.26     1743.15     32.59 o 
   2   6   2      173.42      176.15      7.84 o 
   3   6   2      549.55      522.21     14.57 o 
   4   6   2      116.34      129.05     11.26 o 
   5   6   2       23.15       26.91      6.02 o 
   6   6   2       12.07       20.05      5.97 o 
  -6   7   2       21.08       27.37      3.65 o 
  -5   7   2       35.28       49.95      4.71 o 
  -4   7   2       19.75       20.79      3.47 o 
  -3   7   2       75.03       82.97      5.93 o 
  -2   7   2      148.60      154.50      7.67 o 
  -1   7   2      122.13      135.24      7.26 o 
   0   7   2      111.59      100.88      9.96 o 
   1   7   2      178.16      194.35     12.97 o 
   2   7   2      634.67      599.05     16.59 o 
   3   7   2        6.23        7.08      2.99 o 
   4   7   2       50.51       49.62      7.67 o 
   5   7   2      297.88      287.80     17.91 o 
   6   7   2      124.18      130.04     12.49 o 
  -6   8   2        0.83        6.94      3.68 o 
  -5   8   2      128.73      144.02     11.63 o 
  -4   8   2        6.77       16.03      3.85 o 
  -3   8   2      164.03      145.46     10.57 o 
  -2   8   2      293.25      320.27     12.07 o 
  -1   8   2       62.49       63.34      5.89 o 
   0   8   2      285.35      271.81     11.13 o 
   1   8   2       42.05       40.51      4.98 o 
   2   8   2      429.71      434.44     14.52 o 
   3   8   2       13.98       25.14      7.35 o 
   4   8   2      393.67      413.23     21.83 o 
  -5   9   2        0.29        7.14      4.46 o 
  -4   9   2       40.66       42.27      7.61 o 
  -3   9   2        1.25        1.96      4.17 o 
  -2   9   2      129.80      128.79      8.03 o 
  -1   9   2      165.55      171.57     17.80 o 
   0   9   2       18.40       24.72      6.92 o 
   1   9   2       15.12       18.40      5.62 o 
   2   9   2       79.99       92.40     15.15 o 
   3   9   2      412.78      385.60     20.38 o 
  -2  10   2       68.32       72.07     10.51 o 
  -1  10   2       96.73      102.01     12.46 o 
  -2 -10   3        8.02       20.89      6.39 o 
  -1 -10   3      120.92      145.82     14.19 o 
   0 -10   3       41.77       37.26      8.58 o 
   1 -10   3       18.92       23.31      7.17 o 
   2 -10   3       28.45       39.09      8.55 o 
   3 -10   3       56.05       56.74     10.95 o 
   4 -10   3       69.87      103.21     13.19 o 
  -3  -9   3      386.57      413.49     21.43 o 
  -2  -9   3       95.92      105.14     11.21 o 
  -1  -9   3      420.58      405.38     22.22 o 
   0  -9   3       59.76       64.16      5.96 o 
   1  -9   3       47.59       48.73      5.42 o 
   2  -9   3      201.81      184.88      9.71 o 
   3  -9   3        7.36       10.08      3.62 o 
   4  -9   3      200.11      188.94     10.33 o 
   5  -9   3       15.78       21.25      4.56 o 
  -6  -8   3       98.28      138.51      9.70 o 
  -5  -8   3        2.82        8.84      5.83 o 
  -4  -8   3      266.14      269.27     17.03 o 
  -3  -8   3      223.68      214.55      9.14 o 
  -2  -8   3      872.69      890.14     21.57 o 
  -1  -8   3       92.21       96.27      9.18 o 
   0  -8   3      796.10      834.08     32.05 o 
   1  -8   3       18.50       21.37      3.75 o 
   2  -8   3       90.95       82.18      6.64 o 
   3  -8   3       23.08       20.25      3.94 o 
   4  -8   3       65.09       62.31      6.56 o 
   5  -8   3       86.52       90.69      7.48 o 
   6  -8   3        5.37        9.53      3.73 o 
  -7  -7   3       69.84       82.43      6.48 o 
  -6  -7   3      160.60      157.87     11.84 o 
  -5  -7   3       16.43       20.99      3.49 o 
  -4  -7   3      214.39      214.33     15.91 o 
  -3  -7   3      907.56      907.06     24.74 o 
  -2  -7   3      155.35      171.50      9.51 o 
  -1  -7   3      936.25      933.43     21.35 o 
   0  -7   3      376.33      384.24     12.33 o 
   1  -7   3      399.51      394.64     24.28 o 
   2  -7   3      326.74      308.95     13.83 o 
   3  -7   3       27.70       31.83      4.48 o 
   4  -7   3      105.16       99.25      7.11 o 
   5  -7   3      418.41      410.94     17.98 o 
   6  -7   3       72.01       75.58      6.69 o 
   7  -7   3        5.64        4.69      4.80 o 
  -8  -6   3      138.48      123.82      7.73 o 
  -7  -6   3       28.70       32.93      4.30 o 
  -6  -6   3      378.86      353.92     11.88 o 
  -5  -6   3        1.66        4.64      2.17 o 
  -4  -6   3       13.40       22.36      4.85 o 
  -3  -6   3      369.37      375.52      8.96 o 
  -2  -6   3       14.48       17.08      1.93 o 
  -1  -6   3     1420.16     1418.91     21.44 o 
   0  -6   3      311.76      318.75      9.04 o 
   1  -6   3     1671.35     1652.12     31.68 o 
   2  -6   3       46.84       51.24      4.76 o 
   3  -6   3        2.55        5.47      2.69 o 
   4  -6   3        1.23        1.82      2.76 o 
   5  -6   3      126.47      139.00      7.72 o 
   6  -6   3      252.98      252.48     11.06 o 
   7  -6   3        0.27       -4.34      2.89 o 
   8  -6   3        1.48        5.48      4.51 o 
  -9  -5   3       59.51       85.87      6.82 o 
  -8  -5   3       65.68       72.52      5.90 o 
  -7  -5   3      208.04      193.47     16.64 o 
  -6  -5   3      463.21      434.87     12.82 o 
  -5  -5   3       48.60       46.74      3.96 o 
  -4  -5   3        2.49        1.77      1.80 o 
  -3  -5   3      434.02      427.68      8.93 o 
  -2  -5   3     1017.84     1057.42     16.49 o 
  -1  -5   3      978.30     1042.39     16.09 o 
   0  -5   3       20.85       16.71      3.34 o 
   1  -5   3     2154.11     2132.97     28.63 o 
   2  -5   3      631.92      585.07     14.69 o 
   3  -5   3      787.45      700.34     16.90 o 
   4  -5   3        5.72        6.10      2.47 o 
   5  -5   3      362.07      350.56     17.42 o 
   6  -5   3      346.42      335.90     12.27 o 
   7  -5   3        9.12       13.66      5.22 o 
   8  -5   3        1.78        3.44      3.52 o 
  -9  -4   3      267.34      251.95     11.05 o 
  -8  -4   3       20.32       29.77      5.91 o 
  -7  -4   3      665.93      604.36     16.45 o 
  -6  -4   3        8.51        9.78      2.46 o 
  -5  -4   3      517.26      527.26     13.27 o 
  -4  -4   3       44.31       45.66      5.16 o 
  -3  -4   3       15.43       32.93      2.19 o 
  -2  -4   3     2073.60     2131.77     28.18 o 
  -1  -4   3        5.93       11.02      2.01 o 
   0  -4   3     1216.01     1195.00     17.02 o 
   1  -4   3      157.93      165.08      4.93 o 
   2  -4   3     6096.58     6531.92     95.99 o 
   3  -4   3       34.30       29.18      2.04 o 
   4  -4   3      146.49      151.45      6.44 o 
   5  -4   3       96.58       92.20      5.64 o 
   6  -4   3      399.38      388.25     12.62 o 
   7  -4   3      113.70      117.53     10.69 o 
   8  -4   3        3.77        6.18      4.04 o 
   9  -4   3        1.48       12.02      3.78 o 
  -9  -3   3      117.04      123.83      7.99 o 
  -8  -3   3      291.24      275.15     10.57 o 
  -7  -3   3      204.23      189.29      8.09 o 
  -6  -3   3      702.75      666.37     15.89 o 
  -5  -3   3      933.90      931.68     23.53 o 
  -4  -3   3       30.03       46.05      2.81 o 
  -3  -3   3     1578.62     1805.65     24.05 o 
  -2  -3   3     2224.88     2359.81     30.01 o 
  -1  -3   3      642.83      629.90      9.71 o 
   0  -3   3      696.16      675.99     10.58 o 
   1  -3   3     1705.95     1781.78     47.26 o 
   2  -3   3     3122.96     3239.17     42.00 o 
   3  -3   3     1865.06     1870.25     25.20 o 
   4  -3   3      198.70      200.89      8.78 o 
   5  -3   3        3.38        3.89      1.35 o 
   6  -3   3      267.70      260.18      9.02 o 
   7  -3   3      605.14      606.30     24.41 o 
   8  -3   3       19.36       25.22      5.76 o 
   9  -3   3       46.25       48.08      8.11 o 
 -10  -2   3       67.94       72.88      6.69 o 
  -9  -2   3        9.12        9.71      3.43 o 
  -8  -2   3      333.55      327.03     12.92 o 
  -7  -2   3       14.72       13.80      2.77 o 
  -6  -2   3     1886.92     1787.63     52.73 o 
  -5  -2   3       18.24       20.05      3.01 o 
  -4  -2   3     2387.36     2410.97     30.70 o 
  -3  -2   3      232.54      236.84      4.89 o 
  -2  -2   3     1382.48     1428.26     18.70 o 
  -1  -2   3     5471.18     5785.03     67.97 o 
   0  -2   3      837.33      867.02     15.88 o 
   1  -2   3     1827.60     1899.76     24.08 o 
   2  -2   3     1240.28     1314.47     21.35 o 
   3  -2   3     8597.05     9183.48    108.04 o 
   4  -2   3       37.09       46.90      2.62 o 
   5  -2   3      442.41      432.54      9.19 o 
   6  -2   3       10.46        8.74      2.47 o 
   7  -2   3      252.58      251.49     12.54 o 
   8  -2   3       99.02      107.03      8.07 o 
   9  -2   3       11.25       14.76      5.55 o 
 -10  -1   3       58.80       62.91      6.36 o 
  -9  -1   3      208.34      180.20      9.02 o 
  -8  -1   3        8.61       13.76      3.12 o 
  -7  -1   3      563.90      540.62     14.27 o 
  -6  -1   3      436.22      411.04     11.15 o 
  -5  -1   3     3438.33     3576.98     55.48 o 
  -4  -1   3      168.96      166.30      7.46 o 
  -3  -1   3      287.37      278.46      5.16 o 
  -2  -1   3      134.79      144.14      3.25 o 
  -1  -1   3       44.40       35.95      2.82 o 
   0  -1   3     6179.35     6073.45    135.92 o 
   1  -1   3     1352.43     1528.78     19.68 o 
   2  -1   3      685.67      708.07     10.75 o 
   3  -1   3     1535.36     1539.12     21.06 o 
   4  -1   3      973.37      933.11     14.71 o 
   5  -1   3       18.18       21.67      3.84 o 
   6  -1   3       21.84       23.67      3.21 o 
   7  -1   3       95.71       87.88      6.09 o 
   8  -1   3       67.06       77.29      6.09 o 
   9  -1   3        4.61       15.57      7.09 o 
 -10   0   3       31.38       33.68      4.86 o 
  -9   0   3        2.88        3.04      2.64 o 
  -8   0   3        0.73        4.83      2.49 o 
  -7   0   3      366.25      346.26     10.83 o 
  -6   0   3       29.41       31.90      3.16 o 
  -5   0   3     2617.44     2515.72     40.48 o 
  -4   0   3      194.69      207.35      4.46 o 
  -3   0   3       82.19       65.52      2.55 o 
  -2   0   3     3879.55     4292.88     51.02 o 
  -1   0   3     1324.29     1381.39     17.73 o 
   0   0   3     2018.67     2076.09     25.91 o 
   1   0   3      251.74      263.60      5.05 o 
   2   0   3     2749.71     2798.33     34.88 o 
   3   0   3      673.10      690.73     11.23 o 
   4   0   3     3153.48     3225.57     41.20 o 
   5   0   3       27.67       33.56      3.17 o 
   6   0   3      304.85      307.44     10.39 o 
   7   0   3      241.25      230.30      9.34 o 
   8   0   3      257.44      261.19     10.79 o 
   9   0   3        0.25        6.82      2.89 o 
 -10   1   3        2.61        5.35      2.77 o 
  -9   1   3       74.47       82.72      6.50 o 
  -8   1   3      355.62      336.60     11.60 o 
  -7   1   3       43.10       38.15      3.89 o 
  -6   1   3      134.65      120.02      9.70 o 
  -5   1   3     2053.04     2175.79     28.48 o 
  -4   1   3     2155.13     2221.51     39.28 o 
  -3   1   3     1748.12     1844.23     23.74 o 
  -2   1   3      397.82      399.29      6.58 o 
  -1   1   3     4862.08     5080.36    105.22 o 
   0   1   3     2119.97     2187.64     34.98 o 
   1   1   3      871.82      915.61     12.99 o 
   2   1   3       68.69       86.43      3.95 o 
   3   1   3       23.16       22.81      2.03 o 
   4   1   3     1314.05     1374.58     20.22 o 
   5   1   3     1135.23     1170.44     23.16 o 
   6   1   3      954.75      973.36     21.42 o 
   7   1   3      123.16      137.81      7.30 o 
   8   1   3       82.61       86.95      6.82 o 
   9   1   3       97.48      100.48      9.05 o 
 -10   2   3        0.48        3.81      2.71 o 
  -9   2   3       26.69       30.11      4.98 o 
  -8   2   3      172.49      183.09     12.75 o 
  -7   2   3        1.71        3.17      2.06 o 
  -6   2   3      144.50      131.79      5.98 o 
  -5   2   3        0.86        1.37      0.91 o 
  -4   2   3     1957.56     1981.91     26.28 o 
  -3   2   3     1887.35     2107.64     27.27 o 
  -2   2   3     3197.33     3271.08     40.20 o 
  -1   2   3     1891.41     2066.39     58.49 o 
   0   2   3     2631.07     2727.32     42.47 o 
   1   2   3      576.76      552.31      8.87 o 
   2   2   3       23.44       29.06      3.63 o 
   3   2   3      589.72      608.77     10.67 o 
   4   2   3      163.65      169.14      5.15 o 
   5   2   3     2055.78     2059.68     36.28 o 
   6   2   3       43.85       45.39     10.73 o 
   7   2   3      163.70      190.05      8.82 o 
   8   2   3       14.98       21.92      4.01 o 
 -10   3   3       48.28       59.04      5.94 o 
  -9   3   3       58.11       55.46      5.46 o 
  -8   3   3      424.90      400.27     12.92 o 
  -7   3   3      118.34      127.32     13.10 o 
  -6   3   3       50.09       49.05      5.48 o 
  -5   3   3       18.72       14.78      1.77 o 
  -4   3   3     1271.87     1278.43     18.71 o 
  -3   3   3     6440.82     6311.84     75.67 o 
  -2   3   3     2502.08     2611.03     33.31 o 
  -1   3   3      618.62      621.12     13.52 o 
   0   3   3     1569.47     1722.98     29.53 o 
   1   3   3     2729.68     2887.95     36.40 o 
   2   3   3     1092.32     1163.30     17.11 o 
   3   3   3      871.50      905.85     17.45 o 
   4   3   3      319.06      321.58      7.73 o 
   5   3   3      618.63      597.36     15.24 o 
   6   3   3      462.86      454.37     13.76 o 
   7   3   3      246.77      255.64     10.62 o 
   8   3   3      164.23      188.17      9.65 o 
  -9   4   3       21.24       24.86      8.97 o 
  -8   4   3       90.98       99.94      6.74 o 
  -7   4   3      271.33      259.62     10.73 o 
  -6   4   3        0.17        3.95      2.22 o 
  -5   4   3      360.93      354.27      8.14 o 
  -4   4   3       25.53       26.01      2.89 o 
  -3   4   3     5302.09     5576.64     68.23 o 
  -2   4   3      594.03      630.66     10.64 o 
  -1   4   3      431.25      411.40     11.00 o 
   0   4   3       36.92       31.72      3.25 o 
   1   4   3      167.83      145.10      6.18 o 
   2   4   3      184.99      166.35     12.36 o 
   3   4   3       36.89       29.12      3.36 o 
   4   4   3       60.99       56.95      4.65 o 
   5   4   3       32.06       48.76      7.17 o 
   6   4   3      829.89      832.67     30.77 o 
   7   4   3       38.31       44.67      8.06 o 
  -9   5   3        0.62        4.52      2.58 o 
  -8   5   3       26.01       29.37      4.00 o 
  -7   5   3      312.31      276.29     10.16 o 
  -6   5   3      686.15      666.78     16.61 o 
  -5   5   3       52.53       58.13      3.51 o 
  -4   5   3      287.57      282.06      9.55 o 
  -3   5   3       45.50       49.08      4.16 o 
  -2   5   3     1682.77     1705.83     31.41 o 
  -1   5   3       92.81       88.14      7.34 o 
   0   5   3      482.78      480.77     15.41 o 
   1   5   3     1185.88     1183.42     25.65 o 
   2   5   3      998.85     1018.27     21.77 o 
   3   5   3        5.87       11.74      3.13 o 
   4   5   3        3.29        3.84      2.39 o 
   5   5   3      142.97      130.75     11.79 o 
   6   5   3       34.22       21.07      5.87 o 
   7   5   3        1.25        3.55      4.30 o 
  -8   6   3        2.07        3.05      3.18 o 
  -7   6   3      173.34      184.05     12.05 o 
  -6   6   3      122.76      129.26      6.83 o 
  -5   6   3       11.24       14.20      2.92 o 
  -4   6   3        9.19        9.26      2.55 o 
  -3   6   3       65.40       78.22      5.65 o 
  -2   6   3      938.40      948.96     21.44 o 
  -1   6   3      151.04      137.35      7.12 o 
   0   6   3      691.64      674.94     17.26 o 
   1   6   3        8.13        5.29      2.62 o 
   2   6   3      346.71      337.30     11.57 o 
   3   6   3        2.73        3.75      2.53 o 
   4   6   3       11.06       14.68      4.98 o 
   5   6   3      155.96      156.43     12.86 o 
   6   6   3       46.88       59.95      9.13 o 
  -7   7   3       55.16       66.94      7.95 o 
  -6   7   3      182.40      185.40     15.24 o 
  -5   7   3        7.09       11.03      3.36 o 
  -4   7   3        8.23       15.97      3.36 o 
  -3   7   3        0.56        3.55      2.22 o 
  -2   7   3      717.34      710.73     18.60 o 
  -1   7   3      655.09      653.55     17.82 o 
   0   7   3      428.05      393.80     13.20 o 
   1   7   3      264.16      250.40     10.41 o 
   2   7   3      471.74      461.87     14.74 o 
   3   7   3      103.42      105.69      7.80 o 
   4   7   3       66.67       60.37      9.13 o 
   5   7   3      128.87      162.98     13.82 o 
  -6   8   3      170.48      180.47     12.93 o 
  -5   8   3      135.04      141.43     12.93 o 
  -4   8   3        1.37        9.36      3.10 o 
  -3   8   3      152.79      143.05      8.24 o 
  -2   8   3        1.46        2.63      2.47 o 
  -1   8   3      382.16      398.00     24.03 o 
   0   8   3       67.89       73.01      6.62 o 
   1   8   3      506.51      497.30     16.26 o 
   2   8   3        1.01        4.23      4.93 o 
   3   8   3      326.20      309.53     12.70 o 
   4   8   3       22.46       33.04      6.65 o 
  -5   9   3      158.76      153.85     13.43 o 
  -4   9   3       15.99       17.76      5.82 o 
  -3   9   3       62.26       74.92     10.14 o 
  -2   9   3        7.72       13.85      3.64 o 
  -1   9   3       79.33       79.94      7.26 o 
   0   9   3      263.69      268.56     12.07 o 
   1   9   3       67.90       69.72      6.87 o 
   2   9   3      271.60      267.29     12.36 o 
  -2 -10   4       68.17       72.88     10.85 o 
  -1 -10   4       48.97       64.12     10.38 o 
   0 -10   4      299.73      350.73     22.03 o 
   1 -10   4       82.98       79.61     11.37 o 
   2 -10   4        0.59       10.87      5.32 o 
   3 -10   4       39.08       31.37      8.61 o 
  -5  -9   4       28.46       25.16      5.74 o 
  -4  -9   4      259.36      252.08     14.39 o 
  -3  -9   4      226.46      237.37     10.56 o 
  -2  -9   4      320.65      313.68     12.39 o 
  -1  -9   4       55.00       63.06      9.43 o 
   0  -9   4       97.31      102.60      7.51 o 
   1  -9   4      198.15      198.77     10.04 o 
   2  -9   4       15.75       18.80      4.69 o 
   3  -9   4        4.02        6.46      3.22 o 
   4  -9   4        0.17        5.46      3.54 o 
   5  -9   4      112.12      107.45     10.10 o 
  -6  -8   4        4.17       14.88      6.32 o 
  -5  -8   4      273.67      261.23     14.79 o 
  -4  -8   4       88.61       92.21      8.97 o 
  -3  -8   4     1103.89     1135.24     25.82 o 
  -2  -8   4       27.13       29.07      5.20 o 
  -1  -8   4        6.04        7.95      2.87 o 
   0  -8   4       34.20       43.98      4.99 o 
   1  -8   4      460.64      433.44     14.49 o 
   2  -8   4       27.85       28.81      4.59 o 
   3  -8   4       98.45       93.52      7.56 o 
   4  -8   4       56.57       58.01      6.24 o 
   5  -8   4       20.89       21.98      4.61 o 
   6  -8   4      188.43      177.37     15.20 o 
  -7  -7   4      136.49      160.46     13.09 o 
  -6  -7   4      254.61      247.30     14.76 o 
  -5  -7   4      296.40      294.35     10.49 o 
  -4  -7   4       74.93       71.80      5.12 o 
  -3  -7   4      989.38      984.33     17.46 o 
  -2  -7   4      698.48      692.97     17.68 o 
  -1  -7   4      407.43      392.92     12.68 o 
   0  -7   4     1002.75     1020.10     23.44 o 
   1  -7   4      462.82      464.65     22.26 o 
   2  -7   4      673.53      652.99     18.03 o 
   3  -7   4       16.32       13.68      3.44 o 
   4  -7   4       62.81       61.08      6.83 o 
   5  -7   4      149.40      150.12      9.00 o 
   6  -7   4       75.98       98.60     15.62 o 
   7  -7   4       52.31       61.98      9.28 o 
  -8  -6   4        1.22        7.61      5.88 o 
  -7  -6   4      156.66      146.12      7.83 o 
  -6  -6   4      533.98      508.59     14.71 o 
  -5  -6   4        1.90        5.55      1.98 o 
  -4  -6   4      183.90      183.64      6.14 o 
  -3  -6   4        8.80       14.29      1.97 o 
  -2  -6   4     1218.01     1197.78     18.96 o 
  -1  -6   4      318.86      303.90     10.30 o 
   0  -6   4      383.20      330.32     24.21 o 
   1  -6   4      189.57      197.69      8.38 o 
   2  -6   4      234.69      222.67      9.26 o 
   3  -6   4       79.61       77.54      5.93 o 
   4  -6   4        4.17        1.98      2.65 o 
   5  -6   4      139.47      155.15      8.57 o 
   6  -6   4        2.03        3.57      3.10 o 
   7  -6   4       69.07       75.10      9.60 o 
  -9  -5   4        8.68       16.83      3.56 o 
  -8  -5   4       74.35       77.46      6.22 o 
  -7  -5   4       22.13       25.87      3.70 o 
  -6  -5   4      164.58      165.09      7.54 o 
  -5  -5   4      396.88      398.31     11.48 o 
  -4  -5   4      147.98      165.83      7.97 o 
  -3  -5   4      299.30      285.88      6.99 o 
  -2  -5   4     1208.57     1161.62     21.59 o 
  -1  -5   4     1141.71     1055.59     16.84 o 
   0  -5   4     1653.07     1724.70     31.76 o 
   1  -5   4      103.31       90.24      5.17 o 
   2  -5   4      359.70      278.52     10.51 o 
   3  -5   4      151.59      151.99      7.95 o 
   4  -5   4      198.95      196.99      8.69 o 
   5  -5   4       71.05       75.23      6.14 o 
   6  -5   4        0.25        0.55      2.57 o 
   8  -5   4        5.59        7.56      4.85 o 
  -9  -4   4       32.21       39.73      4.86 o 
  -8  -4   4      166.71      163.81      8.29 o 
  -7  -4   4      149.80      134.39     12.67 o 
  -6  -4   4       75.05       77.79      5.05 o 
  -5  -4   4      446.20      427.20     12.01 o 
  -4  -4   4        2.47        2.35      1.03 o 
  -3  -4   4      391.71      393.72      8.00 o 
  -2  -4   4      659.74      748.43     12.14 o 
  -1  -4   4     4439.44     4473.18     54.73 o 
   0  -4   4       28.88       34.30      3.15 o 
   1  -4   4     1900.18     1837.65     40.50 o 
   2  -4   4       61.36       71.98      4.47 o 
   3  -4   4      989.51      866.79     63.73 o 
   4  -4   4       13.45        9.47      3.21 o 
   5  -4   4      403.75      388.33     12.51 o 
   6  -4   4       68.83       78.57     15.02 o 
   7  -4   4        8.83        6.02      3.83 o 
   8  -4   4      169.04      167.51     13.06 o 
 -10  -3   4       70.66       88.66      7.07 o 
  -9  -3   4      326.36      307.59     15.16 o 
  -8  -3   4      249.69      211.09     21.27 o 
  -7  -3   4        8.37       15.54      2.98 o 
  -6  -3   4      431.74      395.57     11.45 o 
  -5  -3   4      574.23      512.86     12.58 o 
  -4  -3   4        3.95        8.74      1.92 o 
  -3  -3   4     1089.08     1134.15     16.50 o 
  -2  -3   4      166.13      140.82      4.29 o 
  -1  -3   4      353.90      301.25      5.69 o 
   0  -3   4      918.18      888.47     26.35 o 
   1  -3   4     2018.85     2017.95     53.91 o 
   2  -3   4      615.76      558.40     11.19 o 
   3  -3   4      574.60      580.91     11.86 o 
   4  -3   4      407.98      394.14     10.80 o 
   5  -3   4      507.18      474.76     13.32 o 
   6  -3   4      280.71      268.56     14.60 o 
   7  -3   4      150.48      168.58     12.28 o 
   8  -3   4       17.73       23.73      6.02 o 
 -10  -2   4        5.95        8.58      3.07 o 
  -9  -2   4      374.60      331.64     12.46 o 
  -8  -2   4       66.63       65.61      5.31 o 
  -7  -2   4      255.25      238.18      8.98 o 
  -6  -2   4       25.30       28.39      3.20 o 
  -5  -2   4     1060.93     1009.25     19.68 o 
  -4  -2   4     3079.46     3057.73     38.35 o 
  -3  -2   4       48.58       63.76      3.84 o 
  -2  -2   4     1757.83     1789.30     23.17 o 
  -1  -2   4        0.58        3.53      2.62 o 
   0  -2   4     5801.50     5909.99     70.09 o 
   1  -2   4      307.30      288.87      7.60 o 
   2  -2   4     2136.34     2168.83     28.12 o 
   3  -2   4        9.61        8.44      1.62 o 
   4  -2   4      770.02      733.10     29.98 o 
   5  -2   4       45.34       50.11      3.14 o 
   6  -2   4      182.19      185.39      7.66 o 
   7  -2   4       65.53       74.66      8.47 o 
   8  -2   4       29.99       35.62      6.57 o 
 -10  -1   4        3.47        6.48      3.13 o 
  -9  -1   4      486.74      467.60     14.98 o 
  -8  -1   4      462.82      415.49     13.03 o 
  -7  -1   4      688.57      647.00     15.90 o 
  -6  -1   4      348.74      332.74      9.88 o 
  -5  -1   4       64.11       49.65      3.58 o 
  -4  -1   4      212.19      189.67      4.43 o 
  -3  -1   4        0.27        3.09      1.26 o 
  -2  -1   4       44.27       42.08      1.85 o 
  -1  -1   4     1212.47     1228.29     16.51 o 
   0  -1   4     1829.61     1774.85     24.28 o 
   1  -1   4     3150.71     3327.15     40.83 o 
   2  -1   4     3894.61     4089.25     50.07 o 
   3  -1   4     5165.90     5277.35     64.18 o 
   4  -1   4       14.21       11.92      1.59 o 
   5  -1   4      224.79      213.14      7.00 o 
   6  -1   4      377.43      379.18     11.68 o 
   7  -1   4      152.25      159.37      7.94 o 
   8  -1   4        8.11       13.31      3.36 o 
 -10   0   4       75.80       74.85      9.49 o 
  -9   0   4       38.33       37.44      4.71 o 
  -8   0   4      757.23      686.25     17.62 o 
  -7   0   4      334.30      322.71     10.43 o 
  -5   0   4       33.78       39.60      4.36 o 
  -4   0   4     2779.86     2875.07     36.22 o 
  -3   0   4      244.87      241.28      5.11 o 
  -2   0   4      482.10      486.17      7.97 o 
  -1   0   4     2399.74     2462.68     34.48 o 
   0   0   4      148.70      170.10      4.07 o 
   1   0   4     1418.18     1498.69     20.17 o 
   2   0   4      118.52      117.98      6.38 o 
   3   0   4      588.88      492.98      9.29 o 
   4   0   4        4.38        6.53      1.35 o 
   5   0   4      417.32      407.85     11.82 o 
   6   0   4       16.64       18.73      3.14 o 
   7   0   4      341.80      353.04     15.25 o 
   8   0   4       90.66      112.41      7.58 o 
 -10   1   4        1.61        4.24      3.31 o 
  -9   1   4       34.05       39.78      4.87 o 
  -8   1   4       96.14       90.70     11.67 o 
  -7   1   4      599.09      580.92     15.58 o 
  -6   1   4      310.28      270.05     16.99 o 
  -5   1   4      524.95      508.21      9.25 o 
  -4   1   4      135.78      114.15      3.54 o 
  -3   1   4      164.50      218.63      8.58 o 
  -2   1   4        0.87        5.92      3.01 o 
  -1   1   4     1322.92     1376.95     18.38 o 
   0   1   4      721.25      671.03     10.38 o 
   1   1   4      272.44      262.75      5.52 o 
   2   1   4        2.85       10.62      1.44 o 
   3   1   4     1854.52     1935.16     26.60 o 
   4   1   4     1397.02     1430.17     54.35 o 
   5   1   4      169.55      172.18      5.67 o 
   6   1   4       35.68       34.07      5.14 o 
   7   1   4      451.01      471.94     14.56 o 
   8   1   4       45.10       56.96      5.68 o 
 -10   2   4        0.13        5.31      3.44 o 
  -9   2   4       59.82       65.39      5.79 o 
  -8   2   4        6.33       11.79      3.19 o 
  -7   2   4      775.13      793.86     19.28 o 
  -6   2   4        0.09        1.25      2.22 o 
  -5   2   4     1439.95     1466.39     36.03 o 
  -4   2   4      186.79      207.13      5.21 o 
  -3   2   4     1362.67     1484.75     20.51 o 
  -2   2   4      680.27      725.47     11.05 o 
  -1   2   4     1838.40     1968.62     34.09 o 
   0   2   4     2115.02     2208.13     36.19 o 
   1   2   4       19.36       30.40      1.91 o 
   2   2   4     1450.11     1456.94     20.68 o 
   3   2   4        5.02       14.29      2.11 o 
   4   2   4     3018.65     3156.73     41.73 o 
   5   2   4        8.69       13.08      2.67 o 
   6   2   4      494.70      512.47     14.87 o 
   7   2   4        4.30       14.12      3.19 o 
   8   2   4      183.65      194.27      9.89 o 
 -10   3   4       59.44       69.38      6.48 o 
  -9   3   4        7.62        9.67      3.23 o 
  -8   3   4       56.09       71.98      6.96 o 
  -7   3   4       99.03      105.76      6.09 o 
  -6   3   4      356.85      347.50      8.20 o 
  -5   3   4      934.77      930.93     15.29 o 
  -4   3   4     2007.27     2020.20     27.64 o 
  -3   3   4      249.44      239.55      6.99 o 
  -2   3   4      353.24      359.88      6.69 o 
  -1   3   4      297.34      268.30      9.58 o 
   0   3   4      447.49      409.42     10.86 o 
   1   3   4      296.61      283.46      6.27 o 
   2   3   4       45.64       58.27      4.72 o 
   3   3   4       90.10       88.61      5.19 o 
   4   3   4     1647.42     1654.33     24.81 o 
   5   3   4      518.45      523.59     21.70 o 
   6   3   4        4.77        4.93      4.15 o 
   7   3   4       77.70      104.80     11.13 o 
  -9   4   4       44.41       52.05      5.45 o 
  -8   4   4       30.02       48.03      4.94 o 
  -7   4   4        0.22        4.31      2.58 o 
  -6   4   4      368.09      348.38     11.92 o 
  -5   4   4      254.24      243.03      6.69 o 
  -4   4   4     1297.05     1275.82     30.33 o 
  -3   4   4        2.07        8.05      5.76 o 
  -2   4   4      130.94      123.53      5.98 o 
  -1   4   4      109.45      117.10      5.73 o 
   0   4   4     1235.35     1235.12     40.73 o 
   1   4   4      916.28      814.16     82.02 o 
   2   4   4       40.91       40.04      3.97 o 
   3   4   4      895.88      866.26     19.80 o 
   4   4   4       69.97       67.80      5.41 o 
   5   4   4      292.95      297.53     16.66 o 
   6   4   4        1.70        1.38      3.68 o 
   7   4   4      169.40      194.71     14.97 o 
  -9   5   4        0.02        2.92      3.94 o 
  -8   5   4       74.50       72.86      8.71 o 
  -7   5   4      152.08      157.16     11.16 o 
  -6   5   4       38.64       49.60      4.56 o 
  -5   5   4      535.33      474.77     13.48 o 
  -4   5   4     1503.10     1485.47     29.08 o 
  -3   5   4     1086.71     1080.16     23.04 o 
  -2   5   4      101.85      122.06      8.58 o 
  -1   5   4      391.99      390.29     12.10 o 
   0   5   4      173.12      183.39      8.02 o 
   1   5   4     1384.46     1361.65     39.36 o 
   2   5   4      248.41      233.38      9.18 o 
   3   5   4       12.81       13.85      3.21 o 
   4   5   4       29.36       35.33      4.64 o 
   5   5   4      336.30      306.71     18.04 o 
   6   5   4      451.65      431.80     22.71 o 
  -7   6   4       18.93       28.71      5.89 o 
  -6   6   4       40.77       41.88      4.49 o 
  -5   6   4       35.22       48.80      4.83 o 
  -4   6   4       69.79       76.75      6.98 o 
  -3   6   4      532.79      526.32     15.20 o 
  -2   6   4       56.04       53.73      6.69 o 
  -1   6   4      275.34      276.91     10.61 o 
   0   6   4        5.87        1.86      2.32 o 
   1   6   4      404.69      374.94     17.07 o 
   2   6   4       52.39       57.29      5.87 o 
   3   6   4        3.65        1.59      4.05 o 
   4   6   4      101.12      111.58     11.68 o 
   5   6   4       43.51       38.88      7.51 o 
  -7   7   4       96.02      114.48     10.93 o 
  -6   7   4       76.28       87.01      6.62 o 
  -5   7   4       72.23       86.20      6.83 o 
  -4   7   4      149.24      165.24      9.07 o 
  -3   7   4      406.22      434.94     14.42 o 
  -2   7   4      902.57      888.85     22.19 o 
  -1   7   4       59.32       64.22     10.04 o 
   0   7   4       27.59       32.73      4.61 o 
   1   7   4      525.68      488.53     15.65 o 
   2   7   4      262.91      263.79     11.30 o 
   3   7   4       29.28       31.15      4.96 o 
   4   7   4      132.73      138.00     13.25 o 
  -6   8   4       73.22       92.62      7.21 o 
  -5   8   4       21.19       31.03      4.50 o 
  -4   8   4       61.78       89.24      7.11 o 
  -3   8   4        2.33        8.41      3.13 o 
  -2   8   4      597.32      590.19     25.37 o 
  -1   8   4       69.99       75.54      6.78 o 
   0   8   4      246.41      200.75     10.16 o 
   1   8   4       15.82       19.60     10.91 o 
   2   8   4      111.59      111.17      8.32 o 
   3   8   4      174.05      174.38      9.90 o 
  -4   9   4        0.77        6.94      2.79 o 
  -3   9   4        3.25       11.40      3.50 o 
  -2   9   4      174.39      183.50     10.22 o 
  -1   9   4      210.87      203.23     10.92 o 
   0   9   4       35.60       48.98     10.85 o 
   1   9   4       14.50       25.44      4.87 o 
  -3 -10   5      101.21      118.49     10.17 o 
  -2 -10   5        5.08       15.26      4.05 o 
  -1 -10   5      140.72      138.11      9.13 o 
   0 -10   5      110.42      131.84      9.20 o 
   1 -10   5       42.60       43.75      5.72 o 
   2 -10   5       98.16       98.45      8.18 o 
   3 -10   5       67.30       59.54      6.79 o 
  -5  -9   5      309.10      289.24     16.77 o 
  -4  -9   5      337.97      359.07     18.51 o 
  -3  -9   5       51.22       54.09      5.58 o 
  -2  -9   5      108.58      128.18      8.25 o 
  -1  -9   5      136.04      149.37      8.94 o 
   0  -9   5        7.31       13.16      3.68 o 
   1  -9   5       87.24       95.72      7.60 o 
   2  -9   5       44.62       47.31      5.84 o 
   3  -9   5        8.53        6.94      3.65 o 
   4  -9   5      342.59      302.60     13.79 o 
   5  -9   5      100.60      110.78      9.33 o 
  -6  -8   5      243.98      222.69     14.42 o 
  -5  -8   5       26.34       30.72      6.21 o 
  -4  -8   5      670.91      629.35     24.75 o 
  -3  -8   5       25.83       25.11      4.08 o 
  -2  -8   5      416.30      404.27     13.81 o 
  -1  -8   5        0.27        1.61      2.31 o 
   0  -8   5      276.29      262.87     11.23 o 
   1  -8   5      850.33      791.01     21.21 o 
   2  -8   5       35.03       32.61      4.81 o 
   3  -8   5      290.53      282.88     19.40 o 
   4  -8   5      100.23      112.99      8.58 o 
   5  -8   5      219.03      215.44     11.48 o 
   6  -8   5        7.52        8.33      4.14 o 
  -7  -7   5      120.81      129.92     11.15 o 
  -6  -7   5       68.15       78.63      8.72 o 
  -5  -7   5      261.86      280.33     10.22 o 
  -4  -7   5      468.98      452.37     19.61 o 
  -3  -7   5      243.86      244.28     11.60 o 
  -2  -7   5       11.57       13.44      4.80 o 
  -1  -7   5       39.31       41.06      4.58 o 
   0  -7   5      202.45      184.15      8.80 o 
   1  -7   5       68.62       69.52      8.81 o 
   2  -7   5      154.98      153.57      8.38 o 
   3  -7   5        3.10        1.50      2.65 o 
   4  -7   5       21.19       26.48      4.49 o 
   5  -7   5      175.26      164.59      9.81 o 
   6  -7   5      146.10      162.89     10.09 o 
  -8  -6   5        0.93        5.38      2.61 o 
  -7  -6   5      128.82      121.88      7.18 o 
  -6  -6   5        0.49        1.29      1.99 o 
  -5  -6   5      228.83      235.48      8.87 o 
  -4  -6   5       83.56       82.20      6.31 o 
  -3  -6   5     1281.49     1284.93     20.36 o 
  -2  -6   5       37.50       39.32      4.03 o 
  -1  -6   5      828.00      835.71     19.78 o 
   0  -6   5      353.62      352.18     16.12 o 
   1  -6   5     1138.70     1146.99     25.03 o 
   2  -6   5       42.62       39.52      5.83 o 
   3  -6   5       33.67       35.96      4.50 o 
   4  -6   5       16.46       21.38      3.85 o 
   5  -6   5      210.87      205.42     10.40 o 
   6  -6   5      398.70      403.54     17.58 o 
   7  -6   5       37.79       40.71      8.08 o 
  -9  -5   5       42.99       56.32      5.72 o 
  -8  -5   5        4.01        9.04      4.56 o 
  -7  -5   5      450.35      436.09     14.62 o 
  -6  -5   5       67.79       75.73      5.46 o 
  -5  -5   5       19.12       18.09      2.85 o 
  -4  -5   5      178.64      171.56      5.51 o 
  -3  -5   5     1331.46     1346.01     20.39 o 
  -2  -5   5     2896.36     2976.85     80.03 o 
  -1  -5   5     1159.78     1197.98     24.34 o 
   0  -5   5      326.05      311.51     10.20 o 
   1  -5   5     1044.09     1006.20     21.98 o 
   2  -5   5      698.94      695.65     17.49 o 
   3  -5   5      321.77      319.96     15.27 o 
   4  -5   5      153.20      134.77      7.49 o 
   5  -5   5       87.70       85.81     10.70 o 
   6  -5   5      535.58      540.43     16.91 o 
   7  -5   5       85.07       85.06     10.04 o 
  -9  -4   5       51.65       60.57      5.79 o 
  -8  -4   5       20.62       28.14      4.29 o 
  -7  -4   5      254.86      238.42      9.43 o 
  -6  -4   5       69.34       67.11      4.90 o 
  -5  -4   5        7.38       11.12      2.38 o 
  -4  -4   5      373.01      346.77      7.81 o 
  -3  -4   5       71.93       73.34      3.22 o 
  -2  -4   5     4786.67     4996.79     61.20 o 
  -1  -4   5        0.10        4.80      0.89 o 
   0  -4   5      229.95      191.71     10.30 o 
   1  -4   5      412.87      410.60     11.54 o 
   2  -4   5     1234.74     1200.73     24.13 o 
   3  -4   5      126.63      104.20      5.87 o 
   4  -4   5        1.63        2.94      2.17 o 
   5  -4   5      229.55      228.29      9.61 o 
   6  -4   5       54.36       53.90      7.95 o 
   7  -4   5      421.11      414.17     20.65 o 
   8  -4   5        0.25        6.02      3.83 o 
 -10  -3   5      119.75      126.66      8.36 o 
  -9  -3   5       19.39       23.70      3.88 o 
  -8  -3   5       31.16       33.58      8.36 o 
  -7  -3   5      134.23      119.84      6.47 o 
  -6  -3   5     1300.46     1246.03     24.69 o 
  -5  -3   5      589.53      560.72     13.44 o 
  -4  -3   5      354.99      339.74      8.22 o 
  -3  -3   5     1753.91     1852.85     25.01 o 
  -2  -3   5     3747.54     3871.29     47.77 o 
  -1  -3   5     4022.05     4145.61     57.91 o 
   0  -3   5      323.65      295.34     12.44 o 
   1  -3   5     1148.87     1271.58     24.10 o 
   2  -3   5     2178.41     2305.34     30.22 o 
   3  -3   5      713.63      669.56     73.99 o 
   4  -3   5       16.96       18.96      2.81 o 
   5  -3   5       21.42       23.18      6.25 o 
   6  -3   5      248.40      242.54     14.13 o 
   7  -3   5      115.54      120.37     10.40 o 
   8  -3   5       53.17       57.81      8.32 o 
 -10  -2   5      264.21      236.47     11.04 o 
  -9  -2   5        6.40        4.30      2.53 o 
  -8  -2   5      244.93      235.79      9.59 o 
  -7  -2   5      297.80      284.61      9.90 o 
  -6  -2   5      465.03      484.27     12.72 o 
  -5  -2   5     1047.87      928.28     47.00 o 
  -4  -2   5      744.84      746.66     12.04 o 
  -3  -2   5       45.56       31.94      1.97 o 
  -2  -2   5       51.48       38.76      1.99 o 
  -1  -2   5     3844.34     3689.21     45.21 o 
   0  -2   5      688.72      750.79     11.46 o 
   1  -2   5     2322.24     2401.16     31.38 o 
   2  -2   5       84.82      101.92      3.38 o 
   3  -2   5      660.78      629.82     11.07 o 
   4  -2   5      138.73      141.72      4.73 o 
   5  -2   5      335.65      309.05     11.89 o 
   6  -2   5       99.35      108.84      9.02 o 
   7  -2   5       15.91       37.03      6.34 o 
   8  -2   5       71.83       93.28     10.14 o 
 -10  -1   5       82.35       91.64      7.23 o 
  -9  -1   5      148.16      153.89      8.28 o 
  -8  -1   5       76.55       77.41      5.70 o 
  -7  -1   5       14.64       16.20      3.43 o 
  -6  -1   5      273.63      256.01      8.62 o 
  -5  -1   5      422.85      397.52     10.39 o 
  -4  -1   5       31.91       27.97      1.88 o 
  -3  -1   5        8.48        9.44      3.22 o 
  -2  -1   5      476.75      484.80      8.36 o 
  -1  -1   5     2626.51     2589.45     32.75 o 
   0  -1   5     3776.26     3957.64     48.64 o 
   1  -1   5      228.13      185.44      4.66 o 
   2  -1   5       51.73       44.26      2.35 o 
   3  -1   5     3374.82     3557.94     45.29 o 
   4  -1   5        3.69        6.38      1.94 o 
   5  -1   5      334.52      310.48      7.98 o 
   6  -1   5      186.23      188.96     12.66 o 
   7  -1   5       13.68       20.94      5.03 o 
   8  -1   5       88.83      100.73     10.40 o 
 -10   0   5        8.35        8.43      3.43 o 
  -9   0   5      294.56      282.14     11.26 o 
  -8   0   5       24.41       29.54      3.94 o 
  -7   0   5      247.48      243.66      8.97 o 
  -6   0   5        1.48        2.85      2.06 o 
  -5   0   5     1593.91     1643.40     22.90 o 
  -4   0   5      263.24      256.16      5.83 o 
  -3   0   5       18.87       21.23      1.62 o 
  -2   0   5        4.22       10.90      1.15 o 
  -1   0   5      391.69      382.92      7.13 o 
   0   0   5     2027.20     2014.62     26.58 o 
   1   0   5       29.93       27.21      1.91 o 
   2   0   5     2722.95     2896.47     37.40 o 
   3   0   5       98.74      110.37      5.03 o 
   4   0   5      851.63      865.72     22.21 o 
   5   0   5        6.99        5.95      1.66 o 
   6   0   5       28.40       38.43      4.17 o 
   7   0   5      108.51      125.21      7.19 o 
   8   0   5       12.84       19.51      3.74 o 
 -10   1   5        0.98        4.89      4.50 o 
  -9   1   5      218.97      221.55     10.07 o 
  -8   1   5      348.16      330.93     11.58 o 
  -7   1   5        6.72       11.82      3.55 o 
  -6   1   5      141.89      130.50     14.46 o 
  -5   1   5     1055.14      990.48     32.30 o 
  -4   1   5     2126.55     2264.91     29.99 o 
  -3   1   5      213.80      211.99      5.10 o 
  -2   1   5      889.75      968.34     14.26 o 
  -1   1   5      563.36      578.35     12.42 o 
   0   1   5     3267.75     3422.32     42.79 o 
   1   1   5     2619.15     2812.75     36.07 o 
   2   1   5     1678.56     1692.51     23.75 o 
   3   1   5     1040.81     1058.86     17.11 o 
   4   1   5      813.84      818.78     14.62 o 
   5   1   5      234.85      236.70      8.83 o 
   6   1   5      109.69      109.74      6.59 o 
   7   1   5      116.24      127.14     10.10 o 
   8   1   5       44.72       60.75      5.95 o 
 -10   2   5       23.81       28.38      4.78 o 
  -9   2   5        8.09        8.96      3.04 o 
  -8   2   5      510.76      512.30     15.18 o 
  -7   2   5       25.52       36.45      7.48 o 
  -6   2   5      543.92      510.31     13.29 o 
  -5   2   5       49.03       54.07      3.03 o 
  -4   2   5     1299.23     1334.75     19.61 o 
  -3   2   5     1137.46     1148.92     16.92 o 
  -2   2   5       13.06       15.18      2.57 o 
  -1   2   5      705.81      643.35     26.28 o 
   0   2   5        0.64        1.46      2.53 o 
   1   2   5     1734.64     1736.10     23.84 o 
   2   2   5       32.16       40.50      2.68 o 
   3   2   5     2139.00     2238.90     31.01 o 
   4   2   5       34.53       45.36      6.10 o 
   5   2   5      963.65      937.13     20.97 o 
   6   2   5        1.60        2.32      3.44 o 
   7   2   5       55.01       65.71      8.87 o 
 -10   3   5        9.22       17.19      3.86 o 
  -9   3   5       29.51       33.20      4.78 o 
  -8   3   5      516.48      531.50     16.19 o 
  -7   3   5      924.64      874.35     20.26 o 
  -6   3   5       39.08       43.20      3.07 o 
  -5   3   5      202.90      208.63      5.99 o 
  -4   3   5       31.00       30.44      2.66 o 
  -3   3   5     1278.31     1308.38     34.34 o 
  -2   3   5       26.13       36.66      3.39 o 
  -1   3   5       57.92       53.01      4.09 o 
   0   3   5       27.25       26.71      6.56 o 
   1   3   5      263.74      262.39      8.98 o 
   2   3   5     1719.85     1767.66     32.40 o 
   3   3   5      232.89      234.35      9.10 o 
   4   3   5      947.95      934.47     21.45 o 
   5   3   5       98.14      101.62     10.07 o 
   6   3   5        2.72        5.63      4.33 o 
   7   3   5       70.71       95.70     11.13 o 
  -9   4   5       35.45       47.48      7.90 o 
  -8   4   5        3.08        2.76      3.57 o 
  -7   4   5      420.05      393.83     18.85 o 
  -6   4   5      242.80      239.17     10.20 o 
  -5   4   5      131.16      126.89      6.49 o 
  -4   4   5      395.27      356.52     11.21 o 
  -3   4   5     1283.45     1296.24     25.95 o 
  -2   4   5      444.36      423.73     24.00 o 
  -1   4   5      202.76      197.93      9.97 o 
   0   4   5      480.69      455.09     13.76 o 
   1   4   5       93.78       92.53      6.05 o 
   2   4   5      860.72      843.22     19.76 o 
   3   4   5       25.31       30.46      4.21 o 
   4   4   5      518.26      519.19     15.48 o 
   5   4   5        0.46        0.83      3.65 o 
   6   4   5      160.11      156.72     13.19 o 
  -9   5   5        1.23        5.11      4.51 o 
  -8   5   5        4.36        5.16      3.44 o 
  -7   5   5       66.98       81.57      9.36 o 
  -6   5   5       68.02       83.19      5.94 o 
  -5   5   5       24.98       32.38      5.06 o 
  -4   5   5       10.04       16.63      3.19 o 
  -3   5   5      514.93      526.72     15.45 o 
  -2   5   5      114.78      118.18      6.58 o 
  -1   5   5       34.34       29.94      3.95 o 
   0   5   5       26.64       33.01      5.88 o 
   1   5   5      221.80      212.61      9.17 o 
   2   5   5       96.92       91.24      6.52 o 
   3   5   5        3.51        7.62      3.03 o 
   4   5   5      199.55      221.84     10.22 o 
   5   5   5      306.83      338.00     19.92 o 
   6   5   5      244.53      227.28     16.95 o 
  -8   6   5        1.83        9.83      4.43 o 
  -7   6   5       25.47       20.21      5.37 o 
  -6   6   5      514.61      511.34     15.60 o 
  -5   6   5        0.45        2.48      2.22 o 
  -4   6   5      594.63      557.98     16.31 o 
  -3   6   5       90.55       90.88      6.60 o 
  -2   6   5      441.62      445.69     14.21 o 
  -1   6   5        3.96        7.16      3.00 o 
   0   6   5      464.52      421.33     18.40 o 
   1   6   5       60.54       62.24      5.77 o 
   2   6   5      260.90      225.94     13.74 o 
   3   6   5      128.44      122.10      8.20 o 
   4   6   5        0.40        2.61      4.49 o 
   5   6   5      603.63      643.64     29.88 o 
  -7   7   5       32.18       47.56      7.69 o 
  -6   7   5      188.17      202.29      9.95 o 
  -5   7   5      149.36      163.95      8.85 o 
  -4   7   5       24.91       31.63      5.46 o 
  -3   7   5      298.79      290.16     16.69 o 
  -2   7   5       65.11       78.49      6.63 o 
  -1   7   5      528.00      495.32     27.37 o 
   0   7   5       31.68       27.13      4.50 o 
   1   7   5      425.64      390.04     18.77 o 
   2   7   5      129.26      122.12      8.62 o 
   3   7   5       22.38       22.91      4.46 o 
  -5   8   5       49.49       61.49     13.01 o 
  -4   8   5        0.18        8.22      3.08 o 
  -3   8   5      220.98      222.17     28.81 o 
  -2   8   5       19.13       22.27      4.45 o 
  -1   8   5      159.46      154.35      9.15 o 
   0   8   5        0.93        2.11      3.26 o 
   1   8   5      140.65      153.59      9.70 o 
   2   8   5       85.24      103.94      8.38 o 
  -3 -10   6      106.64      131.84     17.72 o 
  -2 -10   6       12.18       14.68      4.14 o 
  -1 -10   6       90.88      112.31     11.17 o 
   0 -10   6       37.72       46.57      5.91 o 
   1 -10   6       89.87      117.16      8.93 o 
   2 -10   6       16.27       19.17      4.43 o 
  -5  -9   6       30.92       30.61      6.34 o 
  -4  -9   6       60.39       77.19      9.39 o 
  -3  -9   6       67.18       78.46      6.82 o 
  -2  -9   6        0.04        4.54      2.75 o 
  -1  -9   6      159.40      162.47     21.28 o 
   0  -9   6       83.79       84.34      7.33 o 
   1  -9   6      277.79      275.96     12.46 o 
   2  -9   6       69.16       68.88      7.00 o 
   3  -9   6      136.90      133.51     13.44 o 
   4  -9   6      108.89      110.12      9.16 o 
  -6  -8   6       15.03       22.14      6.02 o 
  -5  -8   6      187.22      187.51     13.09 o 
  -4  -8   6        0.36        3.81      3.52 o 
  -3  -8   6      359.34      355.82     13.14 o 
  -2  -8   6        1.45        4.63      2.81 o 
  -1  -8   6        1.05        2.02      2.55 o 
   0  -8   6      255.90      254.18     11.96 o 
   1  -8   6       59.08       71.22      6.58 o 
   2  -8   6      320.20      282.53     12.26 o 
   3  -8   6       30.32       34.71      5.39 o 
   4  -8   6      303.44      294.06     13.27 o 
   5  -8   6        0.39        1.13      4.30 o 
  -7  -7   6      106.35      134.14      7.87 o 
  -6  -7   6      200.47      213.70     14.19 o 
  -5  -7   6      274.37      263.08     15.23 o 
  -4  -7   6      202.45      187.07     12.67 o 
  -3  -7   6      432.08      441.26     14.07 o 
  -2  -7   6       10.55       13.00      3.13 o 
  -1  -7   6       71.76       67.56      5.72 o 
   0  -7   6      291.19      271.56     11.03 o 
   1  -7   6      379.52      353.70     21.92 o 
   2  -7   6       99.05       99.85      7.35 o 
   3  -7   6        5.20        8.09      3.50 o 
   4  -7   6      207.38      198.35     10.31 o 
   5  -7   6      161.91      145.97      9.75 o 
   6  -7   6       23.95       30.43      5.51 o 
  -8  -6   6      113.87      115.31      7.71 o 
  -7  -6   6       12.56       12.39      3.11 o 
  -6  -6   6     1081.87     1082.81     23.95 o 
  -5  -6   6       15.77       24.66      4.99 o 
  -4  -6   6      722.92      734.64     18.31 o 
  -3  -6   6       88.34       97.70      6.05 o 
  -2  -6   6      410.54      411.65     12.90 o 
  -1  -6   6       45.54       51.24      4.73 o 
   0  -6   6      366.83      350.40     11.92 o 
   1  -6   6      480.08      441.17     13.82 o 
   2  -6   6       32.95       33.90      5.72 o 
   3  -6   6      124.97      124.81      7.84 o 
   4  -6   6       16.46       22.62      4.18 o 
   5  -6   6      459.59      470.12     24.55 o 
   6  -6   6        4.43        1.60      3.39 o 
   7  -6   6       16.39       28.74      7.93 o 
  -9  -5   6       14.88       24.09      4.31 o 
  -8  -5   6        1.47        2.18      2.38 o 
  -7  -5   6       64.63       71.20      5.70 o 
  -6  -5   6      210.99      208.61      8.56 o 
  -5  -5   6      124.47      124.26      6.14 o 
  -4  -5   6      730.09      729.93     13.45 o 
  -3  -5   6      666.48      661.01     13.89 o 
  -2  -5   6      234.72      213.69     16.06 o 
  -1  -5   6      192.11      180.05      7.71 o 
   0  -5   6      247.48      244.48      9.21 o 
   1  -5   6      254.88      233.65     24.08 o 
   2  -5   6      263.02      224.91     13.56 o 
   3  -5   6      120.16      112.63     14.49 o 
   4  -5   6       18.15       22.90      3.93 o 
   5  -5   6     1003.22      962.47     23.96 o 
   6  -5   6      196.48      200.76     10.31 o 
   7  -5   6       37.94       35.05      7.25 o 
  -9  -4   6       48.32       61.89      5.99 o 
  -8  -4   6       64.26       55.73      8.74 o 
  -7  -4   6       87.02       85.43      6.01 o 
  -6  -4   6       53.36       46.11      4.26 o 
  -5  -4   6     1683.64     1573.88     28.89 o 
  -4  -4   6       51.59       58.54      3.17 o 
  -3  -4   6     2504.66     2555.08     33.92 o 
  -2  -4   6       13.10       24.09      1.93 o 
  -1  -4   6      757.22      713.58     23.16 o 
   0  -4   6      214.96      220.37      8.13 o 
   1  -4   6      147.73      116.07      5.96 o 
   2  -4   6      897.40      888.31     19.98 o 
   3  -4   6        5.16        4.96      2.69 o 
   4  -4   6      514.36      485.50     14.55 o 
   5  -4   6       78.73       86.74      6.59 o 
   6  -4   6      322.93      331.66     17.84 o 
   7  -4   6       40.23       43.34      7.59 o 
  -9  -3   6      217.53      190.49     11.00 o 
  -8  -3   6        0.79        4.60      2.41 o 
  -7  -3   6      120.94      107.44      6.20 o 
  -6  -3   6     1231.21     1151.71     23.41 o 
  -5  -3   6       54.23       51.96      3.95 o 
  -4  -3   6     1345.69     1262.18     31.72 o 
  -3  -3   6     2172.23     2232.18     29.72 o 
  -2  -3   6      964.81      867.57     13.51 o 
  -1  -3   6     1371.36     1361.04     19.07 o 
   0  -3   6       63.80       55.43      3.73 o 
   1  -3   6      642.75      591.19     15.89 o 
   2  -3   6     1130.90     1129.33     22.96 o 
   3  -3   6      856.98      864.51     19.54 o 
   4  -3   6        2.86        2.46      2.09 o 
   5  -3   6        9.54        9.66      2.88 o 
   6  -3   6       95.39      113.15     10.20 o 
   7  -3   6      162.33      160.24     12.41 o 
 -10  -2   6        4.44        7.61      3.47 o 
  -9  -2   6      178.16      185.69     13.55 o 
  -8  -2   6       13.01        8.98      2.95 o 
  -7  -2   6        1.03        2.23      1.97 o 
  -6  -2   6       11.70       16.45      2.71 o 
  -5  -2   6        0.44        2.35      1.52 o 
  -4  -2   6     1165.98     1193.07     17.74 o 
  -3  -2   6      290.73      285.59      6.31 o 
  -2  -2   6     3255.95     3243.51     40.85 o 
  -1  -2   6      517.25      527.04      9.23 o 
   0  -2   6     1023.21     1014.20     15.23 o 
   1  -2   6      182.16      192.14      4.96 o 
   2  -2   6      607.13      541.32      9.93 o 
   3  -2   6      191.29      184.39      5.34 o 
   4  -2   6      301.45      299.88     14.97 o 
   5  -2   6      168.52      148.76      7.36 o 
   6  -2   6      274.60      254.37     14.63 o 
   7  -2   6      621.20      634.91     26.13 o 
   8  -2   6        0.16        2.16      3.26 o 
 -10  -1   6      129.46      132.50      8.58 o 
  -9  -1   6       25.57       35.08      5.62 o 
  -8  -1   6      377.92      363.28     12.22 o 
  -7  -1   6       26.85       28.36      3.64 o 
  -6  -1   6      594.23      577.71     14.33 o 
  -5  -1   6     1091.19     1091.49     16.74 o 
  -4  -1   6      384.40      373.97      7.71 o 
  -3  -1   6      275.28      247.36      5.79 o 
  -2  -1   6     2023.53     2001.29     30.89 o 
  -1  -1   6     3372.59     3419.97     53.97 o 
   0  -1   6      941.86      999.25     15.30 o 
   1  -1   6       11.28       25.81      3.81 o 
   2  -1   6      890.36      907.50     14.70 o 
   3  -1   6      582.54      568.02     11.71 o 
   4  -1   6      736.24      684.73     12.99 o 
   5  -1   6       12.11       20.80      2.55 o 
   6  -1   6       40.97       52.39      6.68 o 
   7  -1   6      123.50      128.95     10.53 o 
 -10   0   6       57.67       57.12      5.92 o 
  -9   0   6       22.82       25.36      4.65 o 
  -8   0   6      169.30      161.24     10.29 o 
  -7   0   6        5.52        8.85      2.46 o 
  -6   0   6       88.26       79.02      4.93 o 
  -5   0   6      316.91      309.68      7.22 o 
  -4   0   6       31.93       35.86      2.34 o 
  -3   0   6     1130.81     1134.10     18.99 o 
  -2   0   6       43.93       63.01      2.70 o 
  -1   0   6     4920.34     5046.39     61.59 o 
   0   0   6       69.05       74.09      3.08 o 
   1   0   6     1737.34     1882.24     26.03 o 
   2   0   6      449.61      463.27      9.32 o 
   3   0   6      687.20      654.51     13.47 o 
   4   0   6      228.39      216.20      6.60 o 
   5   0   6       55.16       58.71      5.69 o 
   6   0   6       39.20       51.34      4.80 o 
   7   0   6        6.99       14.97      3.24 o 
 -10   1   6       18.99       29.86      4.70 o 
  -9   1   6      158.31      164.02      8.77 o 
  -8   1   6       56.19       61.17      5.34 o 
  -7   1   6      120.20      116.28      8.68 o 
  -6   1   6      393.15      355.08     40.22 o 
  -5   1   6      824.54      810.82     13.84 o 
  -4   1   6      398.29      384.57      8.12 o 
  -3   1   6       56.38       51.25      2.64 o 
  -2   1   6      264.71      235.52      5.49 o 
  -1   1   6     3169.85     3305.59     41.87 o 
   0   1   6     4377.61     4465.67     55.33 o 
   1   1   6     1022.22     1051.84     17.55 o 
   2   1   6       95.63       83.53      3.54 o 
   3   1   6      790.25      785.20     14.12 o 
   4   1   6      832.29      826.72     15.26 o 
   5   1   6       46.07       49.46      4.51 o 
   6   1   6       86.27       94.33      6.24 o 
   7   1   6        5.95       16.61      5.03 o 
 -10   2   6        7.31       13.34      3.68 o 
  -9   2   6      235.37      263.06     11.16 o 
  -8   2   6      137.61      124.01      9.83 o 
  -7   2   6      398.49      378.84     16.06 o 
  -6   2   6       50.37       47.66      5.33 o 
  -5   2   6      345.87      346.10      9.15 o 
  -4   2   6      416.22      408.62      8.56 o 
  -3   2   6      379.00      420.90      8.27 o 
  -2   2   6      237.72      237.64      8.17 o 
  -1   2   6        0.73        2.48      1.34 o 
   0   2   6     2692.27     2703.95     45.12 o 
   1   2   6       50.89       42.74      4.00 o 
   2   2   6      421.15      400.12     11.81 o 
   3   2   6        3.82        4.90      2.31 o 
   4   2   6       92.18      102.85      6.69 o 
   5   2   6       48.25       44.83      6.91 o 
   6   2   6        1.64       10.07      4.46 o 
   7   2   6       17.12       27.95      6.49 o 
  -9   3   6       58.95       80.91     10.38 o 
  -8   3   6      270.81      312.50     17.94 o 
  -7   3   6        1.81        3.91      3.02 o 
  -6   3   6       30.12       35.75      3.86 o 
  -5   3   6      271.47      250.14     25.91 o 
  -4   3   6      544.67      496.61     43.34 o 
  -3   3   6      376.32      354.04     10.95 o 
  -2   3   6       52.95       49.34      4.21 o 
  -1   3   6      124.71      113.16      5.96 o 
   0   3   6     1724.00     1791.36     33.26 o 
   1   3   6     1462.24     1394.61     27.72 o 
   2   3   6      227.84      209.13      8.79 o 
   3   3   6      122.73      130.22      7.25 o 
   4   3   6      867.79      838.20     20.79 o 
   5   3   6      132.20      140.19     11.68 o 
   6   3   6       19.80       24.90      6.62 o 
  -9   4   6        2.55        7.48      4.28 o 
  -8   4   6      185.58      168.97     12.86 o 
  -7   4   6       57.71       47.98      7.20 o 
  -6   4   6       64.02       73.05      5.49 o 
  -5   4   6       43.93       50.85      4.65 o 
  -4   4   6     1127.61     1108.38     29.34 o 
  -3   4   6      112.59      111.04      6.61 o 
  -2   4   6       60.87       61.06      5.02 o 
  -1   4   6      302.34      304.35     17.69 o 
   0   4   6        0.58        3.28      2.31 o 
   1   4   6     1040.56     1047.28     23.57 o 
   2   4   6       60.62       61.83      5.40 o 
   3   4   6      837.41      829.85     20.86 o 
   4   4   6       93.80       93.43      7.16 o 
   5   4   6      270.22      290.54     18.04 o 
   6   4   6        7.97       14.00      5.35 o 
  -8   5   6      144.47      161.57     13.19 o 
  -7   5   6      150.34      168.87     13.12 o 
  -6   5   6        3.64       13.75      5.67 o 
  -5   5   6      350.87      296.53     11.16 o 
  -4   5   6      249.72      237.54     11.04 o 
  -3   5   6      426.11      402.85     13.13 o 
  -2   5   6      309.60      317.38     18.72 o 
  -1   5   6       61.18       62.67     18.31 o 
   0   5   6       19.16       22.24      3.86 o 
   1   5   6      680.70      623.82     17.55 o 
   2   5   6      582.05      576.20     19.11 o 
   3   5   6      483.98      480.79     15.76 o 
   4   5   6      186.04      186.52     14.45 o 
   5   5   6       83.71       97.40     12.20 o 
  -8   6   6        1.20        5.95      3.99 o 
  -7   6   6      299.25      289.00     18.15 o 
  -6   6   6      240.52      228.47     10.28 o 
  -5   6   6      291.43      277.04     11.36 o 
  -4   6   6       11.94       18.41      3.60 o 
  -3   6   6      597.22      581.41     17.20 o 
  -2   6   6      102.78      108.96      7.49 o 
  -1   6   6       48.80       41.81      8.17 o 
   0   6   6      442.46      391.29     13.89 o 
   1   6   6        6.55        9.57      3.29 o 
   2   6   6      436.61      396.53     14.57 o 
   3   6   6       54.50       62.17      6.68 o 
   4   6   6      226.06      234.43     17.73 o 
  -6   7   6      157.66      157.27      9.23 o 
  -5   7   6        0.27        3.27      2.87 o 
  -4   7   6       31.25       33.71      4.79 o 
  -3   7   6       95.05       96.58      7.42 o 
  -2   7   6      256.71      258.74     11.58 o 
  -1   7   6       46.25       47.58      6.65 o 
   0   7   6       67.45       59.39      6.35 o 
   1   7   6        0.84        4.40      3.33 o 
   2   7   6       82.41       82.06     10.46 o 
   3   7   6      254.09      263.22     12.55 o 
  -5   8   6       86.96      106.32     12.44 o 
  -4   8   6       46.34       49.08      5.83 o 
  -3   8   6       11.66       18.12      4.18 o 
  -2   8   6      120.05      102.19      8.03 o 
  -1   8   6       28.55       36.28      5.48 o 
   0   8   6       25.57       24.30      8.93 o 
  -2 -10   7       57.78       68.23      7.03 o 
  -1 -10   7       85.02       86.94      8.03 o 
   0 -10   7      297.98      312.18     14.26 o 
   1 -10   7        8.07       13.53      4.23 o 
  -5  -9   7        7.58       13.77      5.82 o 
  -4  -9   7      126.69      126.81     12.41 o 
  -3  -9   7      187.89      192.22     10.26 o 
  -2  -9   7      129.53      135.30      9.11 o 
  -1  -9   7       16.06       23.69      4.49 o 
   0  -9   7      308.55      285.25     12.86 o 
   1  -9   7      424.30      396.61     15.36 o 
   2  -9   7      120.07      115.94     13.43 o 
   3  -9   7       40.82       47.30      6.54 o 
  -6  -8   7       47.31       52.73      8.37 o 
  -5  -8   7       17.84       20.55      5.74 o 
  -4  -8   7       72.91       75.62      9.54 o 
  -3  -8   7      219.02      243.20     12.76 o 
  -2  -8   7        9.11        8.48      3.34 o 
  -1  -8   7       10.11       15.22      4.37 o 
   0  -8   7       47.70       38.53      5.11 o 
   1  -8   7      223.90      215.12     19.45 o 
   2  -8   7      103.87       95.10      7.83 o 
   3  -8   7       62.12       65.68      7.11 o 
   4  -8   7       73.75       82.16      7.88 o 
   5  -8   7       28.44       30.78      5.74 o 
  -7  -7   7      189.72      185.64     14.03 o 
  -6  -7   7       13.40       10.64      4.69 o 
  -5  -7   7       42.64       41.46      7.04 o 
  -4  -7   7      208.54      220.76     14.32 o 
  -3  -7   7      207.72      235.17     11.53 o 
  -2  -7   7        0.04        3.07      2.15 o 
  -1  -7   7       83.05       84.40      6.56 o 
   0  -7   7       12.13       11.73      3.18 o 
   1  -7   7      619.83      606.95     17.97 o 
   2  -7   7      247.42      219.33     10.37 o 
   3  -7   7      490.75      458.14     16.02 o 
   4  -7   7        1.10        0.31      2.90 o 
   5  -7   7       88.65      103.86      8.53 o 
  -8  -6   7        4.19        7.53      5.80 o 
  -7  -6   7      254.32      271.93     26.90 o 
  -6  -6   7        2.78        4.72      2.22 o 
  -5  -6   7      493.39      520.38     22.27 o 
  -4  -6   7      187.61      182.42      8.51 o 
  -3  -6   7      468.68      452.53     13.87 o 
  -2  -6   7      547.66      501.60     14.97 o 
  -1  -6   7        9.17        7.82      2.59 o 
   0  -6   7      239.29      214.09      9.39 o 
   1  -6   7       76.36       75.45      6.04 o 
   2  -6   7      835.24      801.61     42.63 o 
   3  -6   7       22.53       26.58      7.37 o 
   4  -6   7      510.21      474.75     16.17 o 
   5  -6   7        5.58        9.44      6.47 o 
   6  -6   7      258.17      244.89     12.02 o 
  -9  -5   7       12.18       16.24      3.62 o 
  -8  -5   7       35.42       40.53      4.86 o 
  -7  -5   7      719.90      667.78     17.87 o 
  -6  -5   7      690.41      676.33     17.14 o 
  -5  -5   7      322.67      346.47     10.81 o 
  -4  -5   7       51.45       60.06      3.50 o 
  -3  -5   7      104.33      103.33      5.90 o 
  -2  -5   7      628.05      570.78     15.31 o 
  -1  -5   7       25.91       25.54      3.46 o 
   0  -5   7      138.29      124.33      6.64 o 
   1  -5   7        5.92        4.64      2.45 o 
   2  -5   7      276.12      270.29     10.57 o 
   3  -5   7      679.14      634.28     17.68 o 
   4  -5   7      280.29      252.71     17.12 o 
   5  -5   7      322.22      295.77     12.52 o 
   6  -5   7       77.66       83.40      7.45 o 
  -9  -4   7        0.16        4.88      2.63 o 
  -8  -4   7      442.86      387.63     13.27 o 
  -7  -4   7        4.79        5.47      2.89 o 
  -6  -4   7     1107.79     1079.81     23.01 o 
  -5  -4   7      159.69      153.36      6.62 o 
  -4  -4   7      339.48      331.52      7.88 o 
  -3  -4   7        0.22        3.59      1.17 o 
  -2  -4   7     2173.37     2276.39     52.57 o 
  -1  -4   7      181.82      179.19     21.66 o 
   0  -4   7      512.23      535.68     18.68 o 
   1  -4   7      541.55      563.98     20.51 o 
   2  -4   7       24.75       25.21      3.57 o 
   3  -4   7      978.67      926.77     21.67 o 
   4  -4   7       19.68       13.10      3.31 o 
   5  -4   7      344.30      367.44     13.37 o 
   6  -4   7        9.06       17.91      5.82 o 
   7  -4   7       38.20       46.26      8.19 o 
  -9  -3   7      172.34      170.11      8.87 o 
  -8  -3   7        6.65        9.84      2.83 o 
  -7  -3   7       15.66       12.62      2.87 o 
  -6  -3   7      456.42      436.91     12.39 o 
  -5  -3   7      581.14      498.63     26.62 o 
  -4  -3   7      322.66      299.23      7.17 o 
  -3  -3   7      755.26      790.19     13.29 o 
  -2  -3   7      803.97      791.88     12.99 o 
  -1  -3   7      377.77      343.09      7.02 o 
   0  -3   7      337.48      360.47     10.80 o 
   1  -3   7       26.96       35.97      9.90 o 
   2  -3   7      201.40      183.19      7.81 o 
   3  -3   7      156.79      153.77      7.47 o 
   4  -3   7       53.65       61.81      5.54 o 
   5  -3   7      523.39      536.78     16.17 o 
   6  -3   7      293.56      304.94     17.00 o 
   7  -3   7       60.82       55.70      8.21 o 
 -10  -2   7       36.63       44.49     11.43 o 
  -9  -2   7       46.74       44.05      5.00 o 
  -8  -2   7       75.04       75.65      5.85 o 
  -7  -2   7      245.61      233.39      9.09 o 
  -6  -2   7       30.85       37.61      3.81 o 
  -5  -2   7     1326.91     1258.09     24.03 o 
  -4  -2   7      218.22      228.65      7.66 o 
  -3  -2   7     1060.72     1051.81     16.28 o 
  -2  -2   7       63.01       66.21      2.90 o 
  -1  -2   7      331.33      303.14      6.76 o 
   0  -2   7       50.41       53.66      2.64 o 
   1  -2   7      425.52      428.04     26.45 o 
   2  -2   7      184.17      165.60      7.08 o 
   3  -2   7       16.14       14.98      3.00 o 
   4  -2   7       39.32       42.93      4.64 o 
   5  -2   7        6.37        5.22      2.80 o 
   7  -2   7        7.43       18.07      5.06 o 
 -10  -1   7       80.71       98.91      7.52 o 
  -9  -1   7       32.35       40.26      4.82 o 
  -8  -1   7       36.11       36.94      5.59 o 
  -7  -1   7       26.40       31.68      3.81 o 
  -6  -1   7        0.60        2.55      1.68 o 
  -5  -1   7     1302.51     1213.80     20.02 o 
  -4  -1   7      471.08      433.25      8.90 o 
  -3  -1   7      663.39      626.13     11.19 o 
  -2  -1   7      196.21      173.90      4.96 o 
  -1  -1   7      617.41      597.67     10.78 o 
   0  -1   7      187.89      189.08      5.34 o 
   1  -1   7      277.62      282.62      7.54 o 
   2  -1   7      599.56      582.32     11.20 o 
   3  -1   7        0.62        1.87      1.28 o 
   4  -1   7       54.50       45.46      4.46 o 
   5  -1   7      249.48      228.78      9.45 o 
   6  -1   7      558.15      534.54     22.43 o 
   7  -1   7      208.50      205.32     13.87 o 
 -10   0   7       24.23       28.43      4.42 o 
  -9   0   7      101.00      116.04      7.73 o 
  -8   0   7       49.35       44.99      4.70 o 
  -7   0   7        2.11        4.17      2.18 o 
  -6   0   7      423.76      415.25     11.95 o 
  -5   0   7      109.33      106.99      4.27 o 
  -4   0   7     1599.66     1559.97     22.75 o 
  -3   0   7        2.06        2.97      0.97 o 
  -2   0   7     4326.69     4427.96     55.22 o 
  -1   0   7       33.65       42.98      2.57 o 
   0   0   7     2270.74     2397.79     32.36 o 
   1   0   7       35.48       48.79      2.97 o 
   2   0   7     1483.42     1520.81     22.81 o 
   3   0   7      232.00      229.93     14.96 o 
   4   0   7        1.58        2.33      2.20 o 
   5   0   7      184.62      170.95      6.47 o 
   6   0   7       21.62       25.03      5.08 o 
   7   0   7      366.83      380.64     19.11 o 
 -10   1   7       33.96       43.61      7.84 o 
  -9   1   7      121.38      128.62      7.98 o 
  -8   1   7      240.66      246.12     10.28 o 
  -7   1   7       85.40       88.27      5.76 o 
  -6   1   7      226.97      218.92      8.35 o 
  -5   1   7      241.64      244.08      6.72 o 
  -4   1   7      184.01      171.23      5.29 o 
  -3   1   7     1542.39     1567.93     22.67 o 
  -2   1   7      359.17      329.58      7.12 o 
  -1   1   7      914.62      892.24     14.39 o 
   0   1   7      119.42      111.78      7.26 o 
   1   1   7      455.52      464.16      9.64 o 
   2   1   7       79.56       83.38      5.63 o 
   3   1   7      479.97      462.25     13.51 o 
   4   1   7      127.29      112.33      6.80 o 
   5   1   7        1.92        1.46      3.23 o 
   6   1   7       59.67       71.84      8.71 o 
  -9   2   7        0.56        7.65      3.09 o 
  -8   2   7      193.24      204.65     10.60 o 
  -7   2   7      116.64      127.55      6.70 o 
  -6   2   7       54.46       43.47      6.55 o 
  -5   2   7      187.78      177.02      7.57 o 
  -4   2   7        0.55       -0.13      1.71 o 
  -3   2   7      775.90      763.52     17.72 o 
  -2   2   7       77.88       87.13      5.42 o 
  -1   2   7     2342.11     2460.19    109.86 o 
   0   2   7       47.17       42.61      4.25 o 
   1   2   7      372.17      340.05     11.17 o 
   2   2   7        1.63        3.32      2.15 o 
   3   2   7      438.35      439.23     13.64 o 
   4   2   7      107.00      112.03      7.41 o 
   5   2   7        1.14        5.22      3.81 o 
   6   2   7       62.82       66.94      9.10 o 
  -9   3   7       75.19       71.63     10.25 o 
  -7   3   7      107.00      123.76     11.55 o 
  -6   3   7        9.89       10.21      2.74 o 
  -5   3   7       82.27       91.99      7.55 o 
  -4   3   7      239.90      232.93      9.22 o 
  -3   3   7      701.37      735.99     18.04 o 
  -2   3   7      893.36      891.66     30.43 o 
  -1   3   7     1159.75     1157.49     24.58 o 
   0   3   7      977.87      969.32     21.91 o 
   1   3   7       56.28       52.44      5.13 o 
   2   3   7       76.25       79.20      6.66 o 
   3   3   7      317.44      311.12     11.77 o 
   4   3   7      211.95      210.89     10.02 o 
   5   3   7        2.93        3.83      4.28 o 
   6   3   7       13.36       21.20      7.09 o 
  -9   4   7       43.03       56.09      9.75 o 
  -8   4   7       11.67       20.31      6.05 o 
  -7   4   7      151.59      154.19     12.59 o 
  -6   4   7        9.58       10.51      2.92 o 
  -5   4   7       15.46       16.02      3.24 o 
  -4   4   7      280.71      272.37     10.51 o 
  -3   4   7      323.95      324.55     11.57 o 
  -2   4   7        5.55        8.78      2.81 o 
  -1   4   7        2.13        0.99      2.13 o 
   0   4   7      210.95      200.65      9.15 o 
   1   4   7       13.49       17.07      3.82 o 
   2   4   7      451.80      434.60     14.52 o 
   3   4   7        3.78        5.01      3.35 o 
   4   4   7      476.92      481.50     16.14 o 
   5   4   7       62.96       63.24      9.80 o 
  -8   5   7       91.46      105.40     11.79 o 
  -7   5   7       39.12       45.79      7.90 o 
  -6   5   7      127.53      128.58      7.69 o 
  -5   5   7       37.61       31.79      4.41 o 
  -4   5   7      373.57      349.63     12.58 o 
  -3   5   7        2.84        1.34      2.02 o 
  -2   5   7      589.67      564.14     16.70 o 
  -1   5   7       18.96       17.77      4.03 o 
   0   5   7      873.02      844.17     21.79 o 
   1   5   7      913.52      858.99     31.53 o 
   2   5   7      195.28      175.48      9.57 o 
   3   5   7       54.92       50.06      9.10 o 
   4   5   7      110.73      124.02     13.51 o 
  -7   6   7       19.02       27.15      6.75 o 
  -6   6   7       97.17      111.36     10.10 o 
  -5   6   7        0.46        3.63      2.39 o 
  -4   6   7      125.66      117.58      7.97 o 
  -3   6   7      254.54      244.23     20.37 o 
  -2   6   7       21.81       27.28      4.42 o 
  -1   6   7      152.25      154.25      8.92 o 
   0   6   7        0.21        3.07      3.68 o 
   1   6   7      884.88      828.38     22.94 o 
   2   6   7        5.63        8.91      3.77 o 
   3   6   7      147.98      171.77     11.81 o 
  -6   7   7       18.53       24.42      4.44 o 
  -5   7   7       22.55       31.03      4.75 o 
  -4   7   7       13.44       15.49      3.89 o 
  -3   7   7       99.68       88.39      7.46 o 
  -2   7   7       73.08       79.74      7.08 o 
  -1   7   7       24.45       24.02      4.86 o 
   0   7   7       41.68       41.08      5.90 o 
   1   7   7      157.65      173.15     10.57 o 
  -1 -10   8      313.17      305.09     14.22 o 
  -4  -9   8       47.34       57.32      9.60 o 
  -3  -9   8       50.51       61.75      6.79 o 
  -2  -9   8      143.60      165.27      9.84 o 
  -1  -9   8      215.18      210.82     11.15 o 
   0  -9   8      160.83      153.49      9.83 o 
   1  -9   8       15.29       21.51      7.71 o 
   2  -9   8       27.56       18.27      4.75 o 
   3  -9   8       51.94       74.16     12.00 o 
  -6  -8   8        4.16        7.14      4.82 o 
  -5  -8   8       14.35       17.47      5.68 o 
  -4  -8   8       55.35       61.91      8.79 o 
  -3  -8   8        1.03        3.41      2.64 o 
  -2  -8   8      114.80      116.31     14.58 o 
  -1  -8   8       41.58       43.61      5.61 o 
   0  -8   8      874.07      843.03     34.98 o 
   1  -8   8       19.04       25.09      4.57 o 
   2  -8   8      148.97      136.79     10.23 o 
   3  -8   8       10.56       11.03      4.08 o 
   4  -8   8      152.01      159.10     10.88 o 
  -7  -7   8       44.82       38.44      7.51 o 
  -6  -7   8       45.51       46.99      7.77 o 
  -5  -7   8       63.83       53.98      8.14 o 
  -4  -7   8      613.37      587.73     25.69 o 
  -3  -7   8       47.98       54.21      9.64 o 
  -2  -7   8       34.13       40.00      5.25 o 
  -1  -7   8      315.99      310.14     12.46 o 
   0  -7   8      688.24      661.82     19.15 o 
   1  -7   8      396.92      399.08     14.46 o 
   2  -7   8      136.94      138.14      9.05 o 
   3  -7   8        4.34        5.04      3.16 o 
   4  -7   8      174.55      184.52     10.64 o 
   5  -7   8       77.77       78.80      7.86 o 
  -8  -6   8      139.80      143.50     13.27 o 
  -7  -6   8        1.76        3.83      4.07 o 
  -6  -6   8      175.21      163.39     12.52 o 
  -5  -6   8       53.22       53.59      7.54 o 
  -4  -6   8      145.45      152.28      7.94 o 
  -3  -6   8       45.48       51.28      5.06 o 
  -2  -6   8      238.32      217.19      9.64 o 
  -1  -6   8      226.93      213.58     11.32 o 
   0  -6   8       17.70       19.99      5.89 o 
   1  -6   8     1630.98     1672.01     34.71 o 
   2  -6   8       16.78       10.30      3.51 o 
   3  -6   8      133.54      126.62      8.59 o 
   4  -6   8       16.66       17.37      4.39 o 
   5  -6   8      102.43      104.46     16.68 o 
  -8  -5   8      207.20      200.21      9.46 o 
  -7  -5   8      538.86      509.78     42.57 o 
  -6  -5   8      103.61      110.24      6.45 o 
  -5  -5   8       65.17       66.89      7.98 o 
  -4  -5   8      375.41      391.11     12.54 o 
  -3  -5   8      284.41      268.04     10.03 o 
  -2  -5   8      147.28      137.46      7.13 o 
  -1  -5   8      135.34      133.25      7.17 o 
   0  -5   8      290.39      259.27     18.76 o 
   1  -5   8     1529.79     1484.27     30.74 o 
   2  -5   8      883.43      843.22     23.59 o 
   3  -5   8        6.31        9.67      3.40 o 
   4  -5   8       56.26       64.68      6.29 o 
   5  -5   8      184.65      189.31     14.81 o 
   6  -5   8       54.16       57.97      8.89 o 
  -9  -4   8      125.69      133.46      8.15 o 
  -8  -4   8       55.93       64.04      5.61 o 
  -7  -4   8      388.29      373.31     13.25 o 
  -6  -4   8        4.45        3.20      2.02 o 
  -5  -4   8      283.50      278.37     17.26 o 
  -4  -4   8        0.42        2.54      1.20 o 
  -3  -4   8      785.30      703.01     54.50 o 
  -2  -4   8      518.51      501.49     13.94 o 
  -1  -4   8       82.27       79.39      5.44 o 
   0  -4   8       55.95       56.15      4.85 o 
   1  -4   8        2.89        4.59      2.41 o 
   2  -4   8      492.75      486.29     14.72 o 
   3  -4   8        0.46        2.57      2.43 o 
   4  -4   8      281.21      260.81     10.97 o 
   5  -4   8      157.84      147.59      8.85 o 
   6  -4   8       90.42       97.16     10.85 o 
  -9  -3   8       23.96       28.22      4.25 o 
  -8  -3   8        3.02        4.05      2.68 o 
  -7  -3   8      191.67      161.77      7.71 o 
  -6  -3   8      303.44      297.47     10.09 o 
  -5  -3   8        2.55        3.62      1.79 o 
  -4  -3   8      109.55       98.88      4.06 o 
  -3  -3   8      580.97      588.46     11.09 o 
  -2  -3   8      564.33      454.09     12.54 o 
  -1  -3   8       46.51       51.29     13.92 o 
   0  -3   8       30.58       27.51      3.30 o 
   1  -3   8       81.87       79.15      5.51 o 
   2  -3   8     1420.62     1366.00     28.22 o 
   3  -3   8      764.07      713.99     21.28 o 
   4  -3   8      676.20      670.95     23.79 o 
   5  -3   8        1.44       -2.72      4.54 o 
   6  -3   8      271.17      301.44     17.60 o 
  -9  -2   8       17.05       19.25      3.63 o 
  -8  -2   8      114.35      112.53      6.83 o 
  -7  -2   8       79.51       68.92      5.39 o 
  -6  -2   8     1357.47     1302.51     25.89 o 
  -5  -2   8       86.30       81.90      4.93 o 
  -4  -2   8     1713.88     1721.18     24.79 o 
  -3  -2   8      153.52      158.35      5.01 o 
  -2  -2   8     1125.06     1103.54     17.35 o 
  -1  -2   8       25.55       24.27      3.16 o 
   0  -2   8        4.06        7.33      1.28 o 
   1  -2   8      239.73      207.31     10.07 o 
   2  -2   8       12.51       14.56      2.90 o 
   3  -2   8     1616.60     1554.83     31.01 o 
   4  -2   8       10.05        9.30      3.18 o 
   5  -2   8      463.24      463.77     15.06 o 
   6  -2   8       32.86       33.22      6.49 o 
  -9  -1   8       40.11       46.45      5.14 o 
  -8  -1   8        9.14       10.84      3.09 o 
  -7  -1   8       58.75       65.48      5.10 o 
  -6  -1   8      253.87      240.19     11.11 o 
  -5  -1   8     1496.80     1502.75     22.75 o 
  -4  -1   8      226.81      218.79     10.31 o 
  -3  -1   8       69.39       62.86      3.18 o 
  -2  -1   8     1266.06     1251.21     19.23 o 
  -1  -1   8     2183.37     2292.86     31.47 o 
   0  -1   8       26.88       28.26      3.85 o 
   1  -1   8      165.66      160.48      5.36 o 
   2  -1   8       65.72       72.38      3.72 o 
   3  -1   8      440.88      420.70     12.69 o 
   4  -1   8      374.12      353.03     11.97 o 
   5  -1   8      186.49      199.59      9.37 o 
   6  -1   8       26.51       33.93      6.36 o 
  -9   0   8      134.86      128.98      8.09 o 
  -8   0   8        1.32        1.37      2.23 o 
  -7   0   8      157.15      154.82      7.57 o 
  -6   0   8        2.31        2.21      1.86 o 
  -5   0   8     1556.65     1616.79     24.35 o 
  -4   0   8      204.59      194.48      5.91 o 
  -3   0   8      436.03      404.36      8.82 o 
  -2   0   8       61.84       71.73      3.35 o 
  -1   0   8      985.27      985.70     16.10 o 
   0   0   8       81.83       74.69      3.61 o 
   1   0   8       43.89       46.16      3.10 o 
   2   0   8      108.01      103.65      4.57 o 
   3   0   8       67.68       66.56      4.07 o 
   4   0   8      852.07      812.05     39.77 o 
   5   0   8        3.30        4.33      4.72 o 
  -9   1   8      239.99      238.63     10.85 o 
  -8   1   8      120.03      122.32      7.47 o 
  -7   1   8       22.67       26.42      4.41 o 
  -6   1   8       28.10       31.30      3.52 o 
  -5   1   8      431.55      408.40      9.45 o 
  -4   1   8      888.08      855.26     19.43 o 
  -3   1   8       77.91       70.89      5.13 o 
  -2   1   8      324.94      306.54     10.18 o 
  -1   1   8      789.56      742.86     44.10 o 
   0   1   8     1102.38     1087.73     23.13 o 
   1   1   8        2.77        0.67      1.89 o 
   2   1   8       33.39       34.33      4.26 o 
   3   1   8      244.52      240.24      9.92 o 
   4   1   8      140.28      153.43      8.14 o 
   5   1   8      178.72      183.06     12.78 o 
  -9   2   8       11.12       28.94      7.25 o 
  -8   2   8      112.90      123.78     12.62 o 
  -7   2   8       28.83       20.18      5.27 o 
  -6   2   8        4.29        9.60      4.28 o 
  -5   2   8       28.86       31.54      3.89 o 
  -4   2   8     1063.26     1106.35     35.78 o 
  -3   2   8       49.63       40.48      4.33 o 
  -2   2   8     1066.17     1058.01     35.33 o 
  -1   2   8       73.26       87.77     15.20 o 
   0   2   8      904.52      855.48     20.16 o 
   1   2   8       46.05       45.71      8.64 o 
   2   2   8       87.86       97.81      9.80 o 
   3   2   8        5.42        7.91      3.06 o 
   4   2   8       22.82       29.74      4.45 o 
   5   2   8      108.99      138.96     12.23 o 
  -9   3   8       41.44       49.49      9.57 o 
  -8   3   8      162.82      154.79     12.91 o 
  -7   3   8        1.12        3.39      3.60 o 
  -6   3   8       48.46       52.25      4.99 o 
  -5   3   8       22.76       25.79      3.88 o 
  -4   3   8      294.48      308.58     13.53 o 
  -3   3   8      603.93      583.66     16.20 o 
  -2   3   8        3.66        7.10      2.71 o 
  -1   3   8       21.64       22.82      3.76 o 
   0   3   8      789.53      737.11     19.05 o 
   1   3   8      192.85      168.60      8.64 o 
   2   3   8      184.23      184.95      9.22 o 
   3   3   8      187.06      178.32      9.32 o 
   4   3   8       52.55       63.77      6.36 o 
   5   3   8      123.96      115.10     12.00 o 
  -8   4   8      180.74      176.25     14.55 o 
  -7   4   8       77.82       68.87      9.39 o 
  -6   4   8        1.54        3.47      2.42 o 
  -5   4   8       70.31       68.06     11.19 o 
  -4   4   8       89.25      103.15      6.86 o 
  -3   4   8      720.51      767.33     20.17 o 
  -2   4   8        7.86        8.56      3.14 o 
  -1   4   8     1547.39     1477.85     46.40 o 
   0   4   8       81.38       78.17      6.65 o 
   1   4   8      771.79      726.64     20.19 o 
   2   4   8       58.95       63.49      6.38 o 
   3   4   8      168.04      171.27      9.72 o 
   4   4   8       58.25       76.10      8.33 o 
  -7   5   8      216.05      221.52     16.30 o 
  -6   5   8       70.05       84.04      6.83 o 
  -5   5   8      130.18      126.58      8.02 o 
  -4   5   8       16.39       24.94      4.21 o 
  -3   5   8      242.92      232.49     10.65 o 
  -2   5   8      266.49      264.80     20.08 o 
  -1   5   8       44.37       49.85      5.87 o 
   0   5   8      298.18      258.57     13.30 o 
   1   5   8      106.93      102.28      9.07 o 
   2   5   8      274.35      250.62     12.00 o 
   3   5   8       39.55       43.18      6.06 o 
  -6   6   8       77.12       73.62      7.28 o 
  -5   6   8        2.97        2.85      2.30 o 
  -4   6   8       54.32       65.02      6.30 o 
  -3   6   8        0.76        5.41      4.12 o 
  -2   6   8      131.31      147.75      9.08 o 
  -1   6   8       52.07       47.77      6.05 o 
   0   6   8      367.45      370.75     14.80 o 
   1   6   8       32.65       34.83      5.66 o 
   2   6   8      122.76      135.08      9.94 o 
  -4   7   8       67.57       62.81      6.58 o 
  -3   7   8        7.63       18.72      4.33 o 
  -2   7   8       52.42       67.93      6.96 o 
  -1   7   8      190.57      187.82     14.60 o 
  -4  -9   9       82.13      107.36     12.36 o 
  -3  -9   9       78.61       95.35      8.23 o 
  -2  -9   9       58.48       61.53      6.72 o 
  -1  -9   9        3.64        5.80      4.20 o 
   0  -9   9       36.56       47.35      7.46 o 
   1  -9   9       46.13       41.97      6.00 o 
  -5  -8   9       64.15       62.53      9.62 o 
  -4  -8   9       14.55       19.40      6.36 o 
  -3  -8   9      627.13      591.50     19.05 o 
  -2  -8   9       27.84       29.49      4.75 o 
  -1  -8   9      188.09      209.33     10.79 o 
   0  -8   9       42.04       47.14      5.76 o 
   1  -8   9       74.33       82.44      7.25 o 
   2  -8   9       44.32       47.93      6.30 o 
   3  -8   9       72.74       73.29      7.79 o 
  -7  -7   9       73.64       84.75     10.80 o 
  -6  -7   9        6.93       11.68      4.85 o 
  -5  -7   9        7.29       11.13      4.85 o 
  -4  -7   9      121.44      141.96     13.06 o 
  -3  -7   9      230.48      243.62     19.62 o 
  -2  -7   9      133.17      138.14      8.34 o 
  -1  -7   9      373.77      376.24     14.23 o 
   0  -7   9      109.04      104.99      8.66 o 
   1  -7   9      172.83      171.94     15.25 o 
   2  -7   9      176.65      157.90      9.60 o 
   3  -7   9      115.62      107.91      8.66 o 
   4  -7   9       68.42       76.68      7.63 o 
  -7  -6   9      174.32      153.90     12.75 o 
  -6  -6   9       66.25       69.36      8.81 o 
  -5  -6   9       38.73       41.54      7.04 o 
  -4  -6   9      112.73      117.47      7.38 o 
  -3  -6   9        5.53        9.03      2.89 o 
  -2  -6   9      846.65      778.78     26.36 o 
  -1  -6   9       55.55       54.12      5.44 o 
   0  -6   9      888.49      855.38     21.99 o 
   1  -6   9       54.85       57.19      5.82 o 
   2  -6   9      320.87      286.29     12.14 o 
   3  -6   9        3.21        7.40      3.56 o 
   4  -6   9       34.50       42.29      5.80 o 
   5  -6   9       89.65       96.00      9.15 o 
  -8  -5   9       57.94       66.59      7.90 o 
  -7  -5   9       38.44       36.77      6.81 o 
  -6  -5   9      209.05      190.33     13.09 o 
  -5  -5   9       30.21       32.62      5.87 o 
  -4  -5   9       32.30       36.63      4.68 o 
  -3  -5   9      401.67      378.39     14.89 o 
  -2  -5   9      505.26      457.59     14.12 o 
  -1  -5   9      495.42      474.57     19.14 o 
   0  -5   9      506.77      474.86     14.70 o 
   1  -5   9      204.35      190.05      9.17 o 
   2  -5   9       82.39       85.00      6.70 o 
   3  -5   9        7.37        4.13      3.17 o 
   4  -5   9      120.72      113.18     16.96 o 
   5  -5   9       88.81      100.32      8.01 o 
  -9  -4   9       11.66       26.55      3.87 o 
  -8  -4   9      207.06      217.01      9.85 o 
  -7  -4   9        0.28        0.32      2.10 o 
  -6  -4   9      331.41      336.94     11.11 o 
  -5  -4   9       23.48       27.35      5.37 o 
  -4  -4   9        3.20        6.09      2.35 o 
  -3  -4   9      393.61      377.54     12.12 o 
  -2  -4   9       64.18       61.45      5.10 o 
  -1  -4   9      661.89      619.98     17.08 o 
   0  -4   9      117.72      111.62      6.54 o 
   1  -4   9      708.35      725.53     18.88 o 
   2  -4   9       18.91       18.07      3.69 o 
   3  -4   9      295.74      306.20     12.13 o 
   4  -4   9       38.73       39.52      5.24 o 
   5  -4   9      196.48      193.26     10.11 o 
  -9  -3   9      169.03      170.76     13.56 o 
  -8  -3   9       91.79       86.83      9.60 o 
  -7  -3   9      214.88      206.92      8.97 o 
  -6  -3   9      255.57      235.08      9.06 o 
  -5  -3   9      357.46      317.18     10.02 o 
  -4  -3   9       15.73       19.86      2.16 o 
  -3  -3   9      308.00      302.63     10.17 o 
  -2  -3   9      279.56      255.54      9.36 o 
  -1  -3   9      195.79      185.02      7.98 o 
   0  -3   9       63.83       68.87      5.26 o 
   1  -3   9      653.95      639.26     17.04 o 
   2  -3   9      880.38      829.45     20.64 o 
   3  -3   9      207.11      221.92     29.41 o 
   4  -3   9       44.51       46.26      5.39 o 
   5  -3   9       95.47      106.00      7.90 o 
   6  -3   9       39.67       43.03      7.67 o 
  -9  -2   9      132.40      131.19      8.11 o 
  -8  -2   9        2.21        4.81      3.47 o 
  -7  -2   9      198.75      189.13      8.44 o 
  -6  -2   9        0.21        1.30      1.94 o 
  -5  -2   9      108.95      109.89      4.61 o 
  -4  -2   9      207.63      178.58      5.73 o 
  -3  -2   9      471.76      471.20     10.02 o 
  -2  -2   9       28.44       25.93      2.25 o 
  -1  -2   9       20.73       21.29      3.08 o 
   0  -2   9      405.48      354.24     11.29 o 
   1  -2   9        7.71       10.36      3.92 o 
   2  -2   9     1355.30     1370.76     28.59 o 
   3  -2   9        4.25        6.78      2.75 o 
   4  -2   9       80.70       88.00      6.76 o 
   5  -2   9      122.21      124.77      8.11 o 
   6  -2   9      173.12      182.12     13.59 o 
  -9  -1   9       34.15       49.79      5.42 o 
  -8  -1   9      141.85      140.89     10.33 o 
  -7  -1   9      187.32      179.16     19.19 o 
  -6  -1   9      765.96      736.58     17.74 o 
  -5  -1   9      451.27      416.98     16.52 o 
  -4  -1   9      646.25      624.36     12.32 o 
  -3  -1   9      334.37      324.30      9.28 o 
  -2  -1   9      378.65      357.74      8.47 o 
  -1  -1   9      244.05      240.63      6.70 o 
   0  -1   9      259.82      257.33      7.08 o 
   1  -1   9       79.14       81.01      5.52 o 
   2  -1   9     1582.69     1519.31     30.16 o 
   3  -1   9      286.98      304.78     11.02 o 
   4  -1   9       97.77      113.17     13.52 o 
   5  -1   9       96.73      102.87     11.71 o 
  -9   0   9        0.05        8.32      2.91 o 
  -8   0   9      192.75      201.90      9.42 o 
  -7   0   9       40.18       44.18      4.54 o 
  -6   0   9      809.15      788.23     18.74 o 
  -5   0   9       37.24       30.96      2.84 o 
  -4   0   9      218.56      212.80      6.48 o 
  -3   0   9       17.11       22.23      3.24 o 
  -2   0   9      468.07      447.83     44.13 o 
  -1   0   9      863.67      842.40     33.56 o 
   0   0   9      200.17      202.93      8.33 o 
   1   0   9      595.35      564.14     15.33 o 
   2   0   9        0.39        1.45      2.31 o 
   3   0   9      612.86      593.26     25.14 o 
   4   0   9      117.22      129.86     12.41 o 
  -9   1   9       26.46       31.27      7.74 o 
  -8   1   9        1.82        3.36      3.68 o 
  -7   1   9       98.96      104.75     10.67 o 
  -6   1   9      325.37      287.99     16.12 o 
  -5   1   9      233.66      239.40      9.54 o 
  -4   1   9      253.28      241.91      9.52 o 
  -3   1   9      311.95      303.06     14.46 o 
  -2   1   9      469.85      466.84     15.62 o 
  -1   1   9      210.20      195.37      8.45 o 
   0   1   9       69.10       65.47      5.51 o 
   1   1   9        2.38        2.38      2.44 o 
   2   1   9        0.99        1.82      2.55 o 
   3   1   9      422.56      404.90     13.78 o 
   4   1   9      187.35      187.70      9.47 o 
  -9   2   9       19.88       37.00      8.08 o 
  -7   2   9      201.59      201.18     14.65 o 
  -6   2   9        0.65        1.98      3.36 o 
  -5   2   9     1105.23     1075.25     32.19 o 
  -4   2   9      555.22      547.96     15.85 o 
  -3   2   9      318.66      307.74     12.16 o 
  -2   2   9       50.06       52.47      4.98 o 
  -1   2   9      556.32      525.90     15.38 o 
   0   2   9       16.87       13.21      4.28 o 
   1   2   9        9.00        8.56      3.14 o 
   2   2   9      221.99      199.07      9.71 o 
   3   2   9       76.47       80.97      6.93 o 
   4   2   9      462.36      425.05     15.16 o 
  -8   3   9        8.97       18.83      6.70 o 
  -7   3   9        5.71        9.18      5.11 o 
  -6   3   9       14.42       26.42      7.07 o 
  -5   3   9       49.73       66.27      5.92 o 
  -4   3   9      298.70      295.70     11.61 o 
  -3   3   9       83.98       84.78      6.60 o 
  -2   3   9      204.56      181.31      8.92 o 
  -1   3   9      374.41      350.62     12.78 o 
   0   3   9      369.58      346.60     12.81 o 
   1   3   9      245.68      214.67     10.25 o 
   2   3   9       57.17       72.36      6.79 o 
   3   3   9       50.72       52.69      6.18 o 
   4   3   9       99.51       97.78      8.13 o 
  -8   4   9       95.10       98.57     11.45 o 
  -7   4   9        2.32        6.68      4.28 o 
  -6   4   9       52.04       68.08      6.26 o 
  -5   4   9       30.25       32.39      5.76 o 
  -4   4   9      736.58      726.14     20.18 o 
  -3   4   9       25.74       24.00      4.17 o 
  -2   4   9      458.98      434.61     22.18 o 
  -1   4   9      205.74      186.38      9.77 o 
   0   4   9      450.68      428.92     35.74 o 
   1   4   9       29.62       33.10      5.21 o 
   2   4   9       17.36       15.76      4.37 o 
   3   4   9       37.72       53.17      6.56 o 
  -7   5   9        7.44       18.46      5.55 o 
  -6   5   9        1.15        4.99      3.94 o 
  -5   5   9       19.51       34.71      4.86 o 
  -4   5   9      123.70      141.32     15.52 o 
  -3   5   9      556.34      544.55     17.69 o 
  -2   5   9       35.45       42.88      5.52 o 
  -1   5   9      179.82      155.12     12.41 o 
   0   5   9       39.26       42.79      5.89 o 
   1   5   9      157.32      149.47     10.55 o 
   2   5   9        0.18        1.84      3.74 o 
  -5   6   9       27.96       33.23      4.94 o 
  -4   6   9        7.53       13.82      7.64 o 
  -3   6   9      338.33      353.21     14.47 o 
  -2   6   9       47.25       51.83      6.91 o 
  -1   6   9      132.91      148.46     10.46 o 
   0   6   9        1.54        2.58      3.65 o 
  -2  -9  10        9.55       13.64      4.03 o 
  -1  -9  10      141.25      150.96     23.25 o 
   0  -9  10       48.79       52.56      9.40 o 
  -5  -8  10        5.40        4.62      5.22 o 
  -4  -8  10      350.94      411.72     23.36 o 
  -3  -8  10        1.14        6.35      3.48 o 
  -2  -8  10      186.33      193.90     10.62 o 
  -1  -8  10       27.01       31.77      7.39 o 
   0  -8  10      292.31      270.52     12.73 o 
   1  -8  10       34.74       41.76     11.47 o 
   2  -8  10        0.40        8.21      3.38 o 
  -6  -7  10       11.77       19.74      5.74 o 
  -5  -7  10       76.16       67.25      9.57 o 
  -4  -7  10      277.98      299.98     18.67 o 
  -3  -7  10      331.13      321.03     13.33 o 
  -2  -7  10       37.69       45.97      6.28 o 
  -1  -7  10      143.21      161.07      9.30 o 
   0  -7  10      247.89      241.35     11.42 o 
   1  -7  10      158.18      142.17     12.23 o 
   2  -7  10       16.39       18.23      5.44 o 
   3  -7  10        3.79        9.07      3.72 o 
  -7  -6  10       32.89       49.57      8.45 o 
  -6  -6  10        6.27       13.19      4.88 o 
  -5  -6  10      131.10      145.22     12.46 o 
  -4  -6  10      125.03      132.64     18.28 o 
  -3  -6  10      462.83      481.10     20.40 o 
  -2  -6  10       50.38       54.71      5.62 o 
  -1  -6  10      347.52      365.27     13.63 o 
   0  -6  10        0.19        1.93      2.54 o 
   1  -6  10      202.81      214.55     20.73 o 
   2  -6  10        1.51       -0.90      2.73 o 
   3  -6  10        1.15        5.10      3.30 o 
   4  -6  10       19.53       23.68      4.93 o 
  -8  -5  10       21.16       36.17      6.60 o 
  -7  -5  10      116.67      130.75     12.20 o 
  -6  -5  10      113.97      113.67     10.74 o 
  -5  -5  10       88.18       82.01      9.13 o 
  -4  -5  10       29.91       36.34      4.32 o 
  -3  -5  10      284.73      264.96     18.46 o 
  -2  -5  10      533.10      543.25     24.28 o 
  -1  -5  10       22.42       26.98      4.15 o 
   0  -5  10       95.70       94.58      7.85 o 
   1  -5  10      566.93      566.06     19.74 o 
   2  -5  10        2.93        7.20      4.43 o 
   3  -5  10        1.29        3.85      2.92 o 
   4  -5  10        3.91        8.39      3.83 o 
  -8  -4  10       10.54       12.20      3.09 o 
  -7  -4  10      157.07      156.54      7.83 o 
  -6  -4  10       76.35       82.04      8.87 o 
  -5  -4  10       26.23       21.20      5.11 o 
  -4  -4  10      178.04      182.97     16.94 o 
  -3  -4  10        0.89        2.96      2.14 o 
  -2  -4  10      529.27      550.04     15.90 o 
  -1  -4  10        5.74        6.40      3.44 o 
   0  -4  10      999.79      966.34     23.14 o 
   1  -4  10      165.55      148.16      8.26 o 
   2  -4  10      434.06      401.52     22.14 o 
   3  -4  10        0.76        8.47      3.81 o 
   4  -4  10      138.37      159.11     17.67 o 
   5  -4  10       13.79       28.05      9.04 o 
  -8  -3  10       63.35       61.84      9.66 o 
  -7  -3  10      264.84      249.05     10.35 o 
  -6  -3  10       44.62       58.59      6.08 o 
  -5  -3  10        0.80        2.81      1.81 o 
  -4  -3  10       45.29       51.27      4.53 o 
  -3  -3  10       79.93       86.84      5.87 o 
  -2  -3  10      953.25      932.51     38.11 o 
  -1  -3  10      357.88      351.69     11.92 o 
   0  -3  10      259.63      251.02     10.02 o 
   1  -3  10      279.70      257.19     10.48 o 
   2  -3  10      136.65      127.88      7.72 o 
   3  -3  10      170.07      159.67      8.97 o 
   4  -3  10       75.15       90.90      7.36 o 
   5  -3  10       54.78       65.22      6.56 o 
  -9  -2  10        0.36        5.38      2.82 o 
  -8  -2  10      177.33      180.77     15.95 o 
  -7  -2  10        9.30       13.13      3.14 o 
  -6  -2  10      274.87      251.24      9.56 o 
  -5  -2  10      558.01      535.00     11.56 o 
  -4  -2  10       64.27       68.31      3.98 o 
  -3  -2  10      666.51      665.77     13.06 o 
  -2  -2  10       27.75       26.68      3.48 o 
  -1  -2  10      591.30      626.17     27.69 o 
   0  -2  10        2.34        4.10      2.49 o 
   1  -2  10     1230.65     1229.40     26.66 o 
   2  -2  10        1.10        2.88      4.29 o 
   3  -2  10      534.63      516.90     15.98 o 
   4  -2  10       26.66       34.98      4.84 o 
   5  -2  10       53.09       76.51     11.06 o 
  -9  -1  10      266.33      286.84     18.84 o 
  -8  -1  10       13.29       22.14      4.03 o 
  -7  -1  10       71.47       79.39      6.06 o 
  -6  -1  10       40.49       55.18      6.28 o 
  -5  -1  10      372.51      364.78      9.34 o 
  -4  -1  10        6.94       10.31      1.90 o 
  -3  -1  10       73.75       74.98      4.07 o 
  -2  -1  10       99.26       87.59      5.54 o 
  -1  -1  10      234.76      236.52      8.85 o 
   0  -1  10     1261.70     1204.47     38.57 o 
   1  -1  10      132.22      135.96     11.50 o 
   2  -1  10      497.52      470.03     22.56 o 
   3  -1  10       88.22      101.85     11.63 o 
   4  -1  10       33.34       42.35      8.87 o 
   5  -1  10       40.44       60.26      9.78 o 
  -9   0  10       95.18      115.65     12.39 o 
  -8   0  10       17.90       31.50      7.04 o 
  -6   0  10        9.61       10.85      4.33 o 
  -5   0  10      429.52      430.93     13.39 o 
  -4   0  10        1.40        4.82      2.29 o 
  -3   0  10       36.29       35.53      4.23 o 
  -2   0  10      215.17      218.12      9.11 o 
  -1   0  10       19.50       26.36      3.74 o 
   0   0  10      179.16      184.73      8.50 o 
   1   0  10       60.80       61.12      5.44 o 
   2   0  10      371.09      383.40     20.34 o 
   3   0  10        3.27        9.28      5.19 o 
   4   0  10      208.54      209.58     15.83 o 
  -8   1  10      184.97      200.45     15.31 o 
  -7   1  10       57.02       49.65      7.95 o 
  -6   1  10      250.74      237.45     15.18 o 
  -5   1  10      113.48      127.89      7.51 o 
  -4   1  10      297.84      279.94     10.88 o 
  -3   1  10       53.69       60.25      5.95 o 
  -2   1  10       60.73       76.82      5.91 o 
  -1   1  10        4.98        5.28      2.49 o 
   0   1  10      285.27      282.72     11.07 o 
   1   1  10        9.62       10.99      3.28 o 
   2   1  10      175.13      184.97     16.25 o 
   3   1  10      388.69      379.62     21.12 o 
   4   1  10      124.10      113.95     12.44 o 
  -8   2  10      151.57      164.36     14.89 o 
  -7   2  10        0.85        2.71      3.52 o 
  -6   2  10       91.88       91.50     10.61 o 
  -5   2  10        4.52        5.36      2.66 o 
  -4   2  10      113.79      112.43      9.65 o 
  -3   2  10       26.77       31.73      5.87 o 
  -2   2  10      236.02      238.13     15.67 o 
  -1   2  10      253.80      241.19     22.20 o 
   0   2  10        9.10       11.42      4.58 o 
   1   2  10       82.76       82.23      6.85 o 
   2   2  10        6.91        9.68      4.21 o 
   3   2  10      507.52      478.63     16.48 o 
  -8   3  10       99.04      111.32     13.17 o 
  -7   3  10       73.84       80.13     10.93 o 
  -6   3  10       72.24       85.98     10.77 o 
  -5   3  10      163.34      144.72      8.68 o 
  -4   3  10      314.82      302.78     12.42 o 
  -3   3  10      238.84      212.04     10.13 o 
  -2   3  10      137.75      135.77      9.04 o 
  -1   3  10      452.57      434.00     17.31 o 
   0   3  10        1.77        1.86      2.87 o 
   1   3  10      233.09      212.06     10.60 o 
   2   3  10       64.93       78.14      7.32 o 
   3   3  10      216.17      223.50     11.48 o 
  -7   4  10      114.14      111.16     13.14 o 
  -6   4  10        1.08        6.54      5.38 o 
  -5   4  10      452.31      465.87     16.31 o 
  -4   4  10       42.29       35.97      4.92 o 
  -3   4  10      192.43      200.69     10.30 o 
  -2   4  10       64.06       58.74      6.08 o 
  -1   4  10       45.36       41.30      7.80 o 
   0   4  10      228.33      214.73     11.19 o 
   1   4  10       42.32       41.75      6.00 o 
   2   4  10       12.09       18.01      9.84 o 
  -5   5  10       19.71       34.42      6.02 o 
  -4   5  10      185.21      198.72     14.21 o 
  -3   5  10       24.66       33.53      5.30 o 
  -2   5  10       53.23       61.60      8.07 o 
  -1   5  10       33.14       33.75      7.51 o 
   0   5  10      164.37      167.57     10.56 o 
  -4  -8  11        1.05       14.21      4.54 o 
  -3  -8  11       88.19      109.65      8.43 o 
  -2  -8  11       13.32       21.52      4.35 o 
  -1  -8  11       57.81       71.15      7.18 o 
   0  -8  11       64.47       66.31      6.89 o 
  -5  -7  11      193.69      177.06     14.86 o 
  -4  -7  11      153.14      161.20     14.39 o 
  -3  -7  11      281.74      264.17     15.19 o 
  -2  -7  11       63.59       77.03      7.14 o 
  -1  -7  11       96.15      115.56      8.39 o 
   0  -7  11       92.78      112.17     12.32 o 
   1  -7  11       84.35       79.04      7.19 o 
   2  -7  11        8.31       13.65      8.01 o 
  -6  -6  11      153.72      157.92     13.40 o 
  -5  -6  11        4.25        5.19      4.25 o 
  -4  -6  11      631.80      628.47     19.00 o 
  -3  -6  11       74.30       73.21      6.48 o 
  -2  -6  11      145.66      144.11      8.55 o 
  -1  -6  11       65.06       77.41      6.73 o 
   0  -6  11       34.75       48.03      5.57 o 
   1  -6  11       25.23       37.74      6.69 o 
   2  -6  11       10.11       13.38      4.14 o 
   3  -6  11        9.67       18.36      4.39 o 
  -7  -5  11       18.14       20.42      5.71 o 
  -6  -5  11       77.19       84.80      9.73 o 
  -5  -5  11       85.73       92.88     10.33 o 
  -4  -5  11       73.60       80.86      6.45 o 
  -3  -5  11      402.81      420.95     14.51 o 
  -2  -5  11      211.83      221.34     10.26 o 
  -1  -5  11        5.37        8.69      3.12 o 
   0  -5  11      419.89      423.54     14.88 o 
   1  -5  11      234.01      219.23     10.77 o 
   2  -5  11        0.69        1.71      3.11 o 
   3  -5  11       16.23       16.47      4.39 o 
  -8  -4  11       20.29       20.89      5.63 o 
  -7  -4  11      159.81      165.06     12.80 o 
  -6  -4  11        0.62        7.95      3.39 o 
  -5  -4  11        7.47        8.37      4.25 o 
  -4  -4  11       19.34       20.94      7.77 o 
  -3  -4  11     1174.68     1212.25     36.30 o 
  -2  -4  11        8.92       11.27      3.31 o 
  -1  -4  11      720.20      703.62     28.33 o 
   0  -4  11       48.22       49.63      5.20 o 
   1  -4  11      198.72      200.18      9.97 o 
   2  -4  11       64.06       61.24      6.18 o 
   3  -4  11       23.97       33.91      5.01 o 
   4  -4  11       17.04       15.40      4.34 o 
  -8  -3  11       28.40       27.65      4.11 o 
  -7  -3  11      127.75      131.61      7.35 o 
  -6  -3  11        3.26        7.67      3.83 o 
  -5  -3  11        3.79        5.74      3.68 o 
  -4  -3  11      222.83      208.99      9.02 o 
  -3  -3  11      122.87      126.77      7.02 o 
  -2  -3  11      806.59      777.24     23.95 o 
  -1  -3  11      203.37      205.27     15.87 o 
   0  -3  11        4.38        7.76      2.82 o 
   1  -3  11      248.31      252.02     10.79 o 
   2  -3  11      132.92      125.48      8.04 o 
   3  -3  11        0.03        1.46      2.85 o 
   4  -3  11        5.16       10.28      3.61 o 
  -8  -2  11        7.30       11.72      5.70 o 
  -7  -2  11      114.18      115.91      6.96 o 
  -6  -2  11      130.68      126.32      6.90 o 
  -5  -2  11        0.40        2.05      1.87 o 
  -4  -2  11      104.92      110.50      6.27 o 
  -3  -2  11      106.96      104.38      9.91 o 
  -2  -2  11     1690.70     1781.38     34.71 o 
  -1  -2  11        6.11        8.85      2.69 o 
   0  -2  11      401.55      381.73     12.68 o 
   1  -2  11        2.25        4.17      5.16 o 
   2  -2  11      399.06      438.03     23.13 o 
   3  -2  11        0.42       -2.63      4.33 o 
   4  -2  11        4.89        2.89      5.55 o 
  -8  -1  11        6.97       16.14      5.66 o 
  -7  -1  11       41.33       57.29      7.95 o 
  -6  -1  11      167.06      186.29     12.41 o 
  -5  -1  11       21.25       22.16      3.77 o 
  -4  -1  11       32.26       37.09      5.82 o 
  -3  -1  11       96.39       85.68      6.00 o 
  -2  -1  11      122.13      118.65     10.25 o 
  -1  -1  11      725.36      685.96     27.35 o 
   0  -1  11       59.67       65.74      8.87 o 
   1  -1  11      240.65      241.99     16.04 o 
   2  -1  11      496.96      477.80     24.22 o 
   3  -1  11      101.49      108.40     12.49 o 
   4  -1  11        8.32       12.41      6.65 o 
  -8   0  11       35.62       44.28      7.93 o 
  -6   0  11      407.73      381.52     19.40 o 
  -5   0  11      201.77      199.30      9.14 o 
  -4   0  11        5.69        8.16      2.66 o 
  -3   0  11        1.67        6.87      4.98 o 
  -2   0  11        0.38        2.75      2.29 o 
  -1   0  11      487.43      494.52     15.03 o 
   0   0  11       14.09        8.71      5.11 o 
   1   0  11      440.59      412.24     21.70 o 
   2   0  11      102.87       69.36     10.12 o 
   3   0  11      157.07      164.85     14.21 o 
  -7   1  11      130.33      134.21     12.96 o 
  -6   1  11       87.96       82.92      9.83 o 
  -5   1  11      163.54      179.95      9.10 o 
  -4   1  11        0.13        3.39      2.47 o 
  -3   1  11       49.47       46.17      5.05 o 
  -2   1  11       10.39       21.56      5.67 o 
  -1   1  11      453.22      451.27     14.72 o 
   0   1  11      464.76      453.02     22.45 o 
   1   1  11      239.66      225.15     10.52 o 
   2   1  11      148.22      159.69     14.63 o 
   3   1  11      123.35      115.49     12.65 o 
  -7   2  11       38.51       42.01      8.53 o 
  -6   2  11       27.20       31.45      7.35 o 
  -5   2  11      166.71      154.91      8.83 o 
  -4   2  11       96.53      100.73      7.37 o 
  -3   2  11       16.24       13.99      3.48 o 
  -2   2  11       74.42       81.58      6.77 o 
  -1   2  11       32.37       40.70      4.98 o 
   0   2  11      523.50      509.84     52.88 o 
   1   2  11       67.12       70.21      6.84 o 
   2   2  11      468.50      466.59     16.44 o 
  -7   3  11       21.78       24.64      7.12 o 
  -6   3  11       82.98       92.90      9.26 o 
  -5   3  11      101.91      112.99     14.34 o 
  -4   3  11      405.77      386.32     14.59 o 
  -3   3  11        4.85        7.90      4.26 o 
  -2   3  11       61.93       63.35      6.34 o 
  -1   3  11       14.94       15.07      3.77 o 
   0   3  11       11.74       15.53      4.23 o 
   1   3  11      133.77      120.65      8.89 o 
  -5   4  11        8.86       12.37      3.75 o 
  -4   4  11       89.31       99.62      8.11 o 
  -3   4  11       69.62       75.64      7.05 o 
  -2   4  11       51.33       47.09      5.96 o 
  -1   4  11        3.92        7.11      3.79 o 
   0   4  11       16.70       24.74      5.22 o 
  -4  -7  12       51.13       71.61      9.65 o 
  -3  -7  12       33.69       44.13      5.68 o 
  -2  -7  12       32.18       43.62      7.28 o 
  -1  -7  12        3.63        7.85      3.68 o 
   0  -7  12       25.62       34.99      5.12 o 
  -5  -6  12      202.13      210.62     15.46 o 
  -4  -6  12       13.33       19.41      4.03 o 
  -3  -6  12       63.78       76.53      6.80 o 
  -2  -6  12       17.29       22.42      4.23 o 
  -1  -6  12       70.98       82.08     13.30 o 
   0  -6  12       21.02       24.06      4.42 o 
   1  -6  12        7.29        8.78      3.37 o 
  -6  -5  12      157.90      195.08     14.32 o 
  -5  -5  12      100.97      122.64     11.89 o 
  -4  -5  12       32.80       47.53      8.94 o 
  -3  -5  12      272.66      288.49     12.23 o 
  -2  -5  12      157.06      178.93      9.61 o 
  -1  -5  12       15.30       21.19      4.00 o 
   0  -5  12      158.97      150.54      9.12 o 
   1  -5  12       19.65       26.31      5.63 o 
   2  -5  12       23.41       29.11      5.40 o 
  -7  -4  12       15.35       18.75      5.37 o 
  -6  -4  12      211.24      219.77     14.26 o 
  -5  -4  12        6.01        7.72      3.91 o 
  -4  -4  12      337.90      363.46     13.27 o 
  -3  -4  12       11.08       18.27      3.60 o 
  -2  -4  12       32.29       45.06      5.16 o 
  -1  -4  12       15.02       23.24      4.17 o 
   0  -4  12      128.67      135.47     12.23 o 
   1  -4  12        8.62        9.62      3.57 o 
   2  -4  12        8.14       15.32      3.90 o 
  -7  -3  12       12.10       26.73      5.66 o 
  -6  -3  12      102.11      107.64     10.14 o 
  -5  -3  12      330.53      318.94     16.48 o 
  -4  -3  12      558.95      559.96     16.50 o 
  -3  -3  12      405.35      393.33     13.48 o 
  -2  -3  12      446.26      435.85     14.39 o 
  -1  -3  12      408.40      424.94     14.31 o 
   0  -3  12      175.32      177.66     18.40 o 
   1  -3  12       94.74      105.27      7.42 o 
   2  -3  12       30.40       25.76      8.21 o 
   3  -3  12       26.20       50.28      9.94 o 
  -7  -2  12       19.23       29.65      5.74 o 
  -5  -2  12      306.43      336.51     17.45 o 
  -4  -2  12       36.44       52.62      7.17 o 
  -3  -2  12      592.73      571.18     24.67 o 
  -2  -2  12       57.37       64.75      8.45 o 
  -1  -2  12       57.76       78.96      9.65 o 
   0  -2  12        1.82        5.71      3.49 o 
   1  -2  12      122.03      150.38     14.47 o 
   2  -2  12      138.36      137.84     14.42 o 
   3  -2  12        5.75       10.85      6.68 o 
  -7  -1  12        4.30       12.83      4.90 o 
  -6  -1  12       55.38       54.99      7.77 o 
  -5  -1  12       46.33       56.41      5.28 o 
  -4  -1  12      194.89      181.02     12.75 o 
  -3  -1  12      179.87      184.46     13.17 o 
  -2  -1  12       62.07       73.82      9.18 o 
  -1  -1  12       55.98       58.96      8.45 o 
   0  -1  12       26.30       25.29      7.09 o 
   1  -1  12      171.57      166.86     15.20 o 
   2  -1  12       34.46       35.67      8.53 o 
  -7   0  12       31.53       41.15      7.51 o 
  -6   0  12      114.99      120.58     11.47 o 
  -5   0  12        5.86       12.43      3.11 o 
  -4   0  12       95.58      105.61      7.39 o 
  -3   0  12       54.13       63.86      5.82 o 
  -2   0  12      636.51      655.77     27.72 o 
  -1   0  12       29.55       30.12      6.41 o 
   0   0  12      442.24      414.20     22.53 o 
   1   0  12       38.70       45.76      9.02 o 
   2   0  12      223.04      195.91     16.22 o 
  -7   1  12        9.76        7.64      4.88 o 
  -6   1  12        9.31       16.12      5.71 o 
  -5   1  12        1.75        7.33      3.08 o 
  -4   1  12        5.84       13.94      3.43 o 
  -3   1  12       45.77       62.95      6.09 o 
  -2   1  12      188.35      205.38     10.04 o 
  -1   1  12      427.76      438.77     15.14 o 
   0   1  12      194.53      185.09     15.07 o 
   1   1  12       41.40       37.55      8.37 o 
  -6   2  12      225.36      188.11     15.15 o 
  -5   2  12       92.42      107.42      7.99 o 
  -4   2  12        2.99        6.16      3.05 o 
  -3   2  12      174.82      187.52      9.81 o 
  -2   2  12        1.17        5.77      2.87 o 
  -1   2  12      542.29      566.20     18.13 o 
   0   2  12        0.11        4.10      3.11 o 
   1   2  12       42.97       64.28     10.27 o 
  -5   3  12       85.11       83.15     11.56 o 
  -4   3  12       29.45       40.20      8.44 o 
  -3   3  12        6.57       10.67      3.64 o 
  -2   3  12       43.14       45.90      5.83 o 
  -1   3  12      189.01      186.36     10.35 o 
  -4  -6  13      132.29      158.99      9.51 o 
  -3  -6  13       14.13       20.50      4.73 o 
  -2  -6  13        9.21       18.50      7.01 o 
  -1  -6  13       45.70       56.22      6.16 o 
  -5  -5  13       60.23       79.30     10.01 o 
  -4  -5  13       83.17      102.52      7.80 o 
  -3  -5  13      124.09      148.62      8.95 o 
  -2  -5  13        0.19        6.76      2.58 o 
  -1  -5  13        2.94        7.43      3.02 o 
   0  -5  13        7.50       12.54      3.62 o 
  -6  -4  13        2.63       10.07      4.02 o 
  -5  -4  13       84.71       99.87     10.20 o 
  -4  -4  13        0.34        7.20      2.89 o 
  -3  -4  13      344.62      367.23     13.88 o 
  -2  -4  13       77.29       84.61      6.92 o 
  -1  -4  13        6.03       14.35      3.63 o 
   0  -4  13       43.10       57.20      6.13 o 
   1  -4  13        2.66        8.01      3.59 o 
  -4  -3  13       93.27      121.78     11.76 o 
  -3  -3  13       81.71      112.28     11.34 o 
  -2  -3  13      114.82      113.46     11.68 o 
  -1  -3  13       47.08       62.04      9.23 o 
   0  -3  13        2.01        6.94      4.56 o 
   1  -3  13        4.64       10.53      5.87 o 
  -5  -2  13       29.53       37.05      6.52 o 
  -4  -2  13       78.53       94.01      9.99 o 
  -3  -2  13        6.80       11.50      4.38 o 
  -2  -2  13      306.62      297.35     18.28 o 
  -1  -2  13        0.93        5.79      3.99 o 
   0  -2  13        3.89        6.36      3.78 o 
   1  -2  13       20.47       24.96      8.11 o 
  -4  -1  13       74.82       69.44      8.79 o 
  -3  -1  13       82.51       90.64     10.09 o 
  -2  -1  13      289.82      294.43     18.12 o 
  -1  -1  13       67.69       85.27     10.38 o 
   0  -1  13       20.99       21.64      7.30 o 
   1  -1  13       95.14      111.71     13.43 o 
  -6   0  13       15.29       20.94      6.13 o 
  -5   0  13      161.26      179.80      9.45 o 
  -4   0  13        5.33       11.26      4.07 o 
  -3   0  13      218.94      231.74     15.96 o 
  -2   0  13        1.09        4.33      4.20 o 
  -1   0  13      286.90      302.25     19.22 o 
   0   0  13       11.46       11.40      6.49 o 
  -5   1  13      180.88      192.70     15.20 o 
  -4   1  13      164.43      192.79     11.53 o 
  -3   1  13       48.40       60.59      6.22 o 
  -2   1  13      346.99      358.86     21.07 o 
  -1   1  13       33.52       35.75      7.46 o 
  -4   2  13       93.74      113.73      8.69 o 
  -3   2  13       14.21       21.84      4.32 o 
  -2   2  13      154.82      153.83      9.37 o 
  -3  -4  14       21.91       29.41      7.30 o 
  -2  -4  14        4.44       14.13      5.14 o 
  -4  -3  14       28.28       55.07      8.42 o 
  -3  -3  14       53.79       74.37     10.04 o 
  -2  -3  14       84.07       91.21     11.40 o 
  -1  -3  14        3.15       13.59      5.66 o 
  -4  -2  14       27.39       50.90      8.14 o 
  -3  -2  14      145.94      160.97     13.69 o 
  -2  -2  14        0.73        8.21      4.15 o 
  -1  -2  14        1.04       17.60      5.68 o 
  -4  -1  14       87.42      103.91     11.06 o 
  -3  -1  14      261.04      258.49     17.31 o 
  -2  -1  14       90.35       95.49     10.95 o 
                                                 
